# Supplementary material for: 2-Amino-1H-benzoimidazol-3-ium 4,4,4-trifluoro-1,3-dioxo-1-phenyl­butan-2-ide
Source: Acta Crystallogr Sect E Struct Rep Online. 2008 Nov 26;64(Pt 12):o2460. doi: 10.1107/S1600536808037483 (PMC2959878; doi:10.1107/S1600536808037483)
Supplement: Supplementary file 1 [file e-64-o2460-sup1.cif]

##############################################################################
###                                                                        ###
###        Electronic paper (Acta Crystallographica Section E)             ###
###                                                                        ###
##############################################################################
#                                                                            #
# This CIF contains the data in a paper accepted for publication in Acta     #
# Crystallographica Section E. It conforms to the requirements of Notes      #
# for Authors for Section E, and has been peer reviewed under the auspices   #
# of the IUCr Commission on Journals.                                        #
#                                                                            #
# Full details of the Crystallographic Information File format               #
# are given in the paper "The Crystallographic Information File (CIF):       #
# a New Standard Archive File for Crystallography" by S. R. Hall, F. H.      #
# Allen and I. D. Brown [Acta Cryst. (1991), A47, 655-685].                  #
#                                                                            #
# The current version of the core CIF dictionary is obtainable from          #
# ftp://ftp.iucr.org/pub/cif_core.dic. The current version number is 2.4.    #
#                                                                            #
# Software is freely available for graphical display of the structure(s) in  #
# this CIF.  For information consult the CIF home page http://www.iucr.org/  #
# cif/home.html                                                              #
#                                                                            #
# This file may be used for bona fide research purposes within the           #
# scientific community so long as proper attribution is given to the journal # 
# article from which it was obtained.                                        #
#                                                                            #
##############################################################################
                                             
data_I
_audit_creation_method     SHELXL-97
_chemical_name_systematic
;
2-Amino-1<i>H</i>-benzoimidazol-3-ium
4,4,4-trifluoro-1,3-dioxo-1-phenylbutan-2-ide
;
_chemical_name_common     ?
_chemical_formula_moiety     'C7 H8 N3 +, C10 H6 F3 O2 -'
_chemical_formula_sum     'C17 H14 F3 N3 O2'
_chemical_formula_iupac     'C7 H8 N3 +, C10 H6 F3 O2 -'
_chemical_formula_weight     349.31
_chemical_melting_point     ?
_symmetry_cell_setting     Orthorhombic
_symmetry_space_group_name_H-M     'P b c a'
_symmetry_space_group_name_Hall     '-P 2ac 2ab'
loop_
    _symmetry_equiv_pos_as_xyz
    'x, y, z'
    '-x+1/2, -y, z+1/2'
    '-x, y+1/2, -z+1/2'
    'x+1/2, -y+1/2, -z'
    '-x, -y, -z'
    'x-1/2, y, -z-1/2'
    'x, -y-1/2, z-1/2'
    '-x-1/2, y-1/2, z'
_cell_length_a     16.755(3)
_cell_length_b     10.552(2)
_cell_length_c     18.497(4)
_cell_angle_alpha     90.00
_cell_angle_beta     90.00
_cell_angle_gamma     90.00
_cell_volume     3270.0(11)
_cell_formula_units_Z     8
_cell_measurement_reflns_used     6974
_cell_measurement_theta_min     2.202
_cell_measurement_theta_max     27.884
_cell_measurement_temperature     113(2)
_exptl_crystal_description     'block'
_exptl_crystal_colour     'yellow'
_exptl_crystal_size_max     0.12
_exptl_crystal_size_mid     0.10
_exptl_crystal_size_min     0.06
_exptl_crystal_density_diffrn     1.419
_exptl_crystal_density_meas     ?
_exptl_crystal_density_method     'not measured'
_exptl_crystal_F_000     1440
_exptl_absorpt_coefficient_mu     0.118
_exptl_absorpt_correction_type     multi-scan
_exptl_absorpt_process_details     '(CrystalClear; Rigaku/MSC, 2002)'
_exptl_absorpt_correction_T_min     0.9860
_exptl_absorpt_correction_T_max     0.9930
_exptl_special_details
;
;
_diffrn_ambient_temperature     113(2)
_diffrn_radiation_type     MoK\a
_diffrn_radiation_wavelength     0.71073
_diffrn_radiation_source     'rotating anode'
_diffrn_radiation_monochromator     confocal
_diffrn_measurement_device_type     'Rigaku Saturn CCD'
_diffrn_measurement_method     \w
_diffrn_detector_area_resol_mean     ?
_diffrn_reflns_number     31132
_diffrn_reflns_av_R_equivalents     0.0498
_diffrn_reflns_av_sigmaI/netI     0.0241
_diffrn_reflns_theta_min     2.20
_diffrn_reflns_theta_max     25.02
_diffrn_reflns_theta_full     25.02
_diffrn_measured_fraction_theta_max     0.999
_diffrn_measured_fraction_theta_full     0.999
_diffrn_reflns_limit_h_min     -19
_diffrn_reflns_limit_h_max     19
_diffrn_reflns_limit_k_min     -12
_diffrn_reflns_limit_k_max     12
_diffrn_reflns_limit_l_min     -22
_diffrn_reflns_limit_l_max     21
_diffrn_standards_number     0
_diffrn_standards_interval_count     ?
_diffrn_standards_interval_time     ?
_diffrn_standards_decay_%     ?
_refine_special_details
;
 Refinement of F^2^ against ALL reflections.  The weighted R-factor wR and
 goodness of fit S are based on F^2^, conventional R-factors R are based
 on F, with F set to zero for negative F^2^. The threshold expression of
 F^2^ > 2sigma(F^2^) is used only for calculating R-factors(gt) etc. and is
 not relevant to the choice of reflections for refinement.  R-factors based
 on F^2^ are statistically about twice as large as those based on F, and R-
 factors based on ALL data will be even larger.
;
_reflns_number_total     2881
_reflns_number_gt     2609
_reflns_threshold_expression     I>2\s(I)
_refine_ls_structure_factor_coef     Fsqd
_refine_ls_matrix_type     full
_refine_ls_R_factor_all     0.0440
_refine_ls_R_factor_gt     0.0391
_refine_ls_wR_factor_gt     0.1028
_refine_ls_wR_factor_ref     0.1074
_refine_ls_goodness_of_fit_ref     1.062
_refine_ls_restrained_S_all     1.064
_refine_ls_number_reflns     2881
_refine_ls_number_parameters     243
_refine_ls_number_restraints     5
_refine_ls_hydrogen_treatment     mixed
_refine_ls_weighting_scheme     calc
_refine_ls_weighting_details
          'calc w=1/[\s^2^(Fo^2^)+(0.0613P)^2^+0.895P] where P=(Fo^2^+2Fc^2^)/3'
_atom_sites_solution_hydrogens     geom
_atom_sites_solution_primary     direct
_atom_sites_solution_secondary     difmap
_refine_ls_shift/su_max     0.001
_refine_ls_shift/su_mean     0.000
_refine_diff_density_max     0.210
_refine_diff_density_min     -0.197
_refine_ls_extinction_method     'SHELXL97 (Sheldrick, 2008)'
_refine_ls_extinction_coef     0.0073(10)
_refine_ls_extinction_expression
                                  'Fc^*^=kFc[1+0.001xFc^2^\l^3^/sin(2\q)]^-1/4^'
loop_
    _atom_type_symbol
    _atom_type_description
    _atom_type_scat_dispersion_real
    _atom_type_scat_dispersion_imag
    _atom_type_scat_source
    'C' 'C' 0.0033 0.0016
                         'International Tables Vol C Tables 4.2.6.8 and 6.1.1.4'
    'H' 'H' 0.0000 0.0000
                         'International Tables Vol C Tables 4.2.6.8 and 6.1.1.4'
    'N' 'N' 0.0061 0.0033
                         'International Tables Vol C Tables 4.2.6.8 and 6.1.1.4'
    'O' 'O' 0.0106 0.0060
                         'International Tables Vol C Tables 4.2.6.8 and 6.1.1.4'
    'F' 'F' 0.0171 0.0103
                         'International Tables Vol C Tables 4.2.6.8 and 6.1.1.4'
_computing_data_collection     'CrystalClear (Rigaku/MSC, 2002)'
_computing_cell_refinement     'CrystalClear (Rigaku/MSC, 2002)'
_computing_data_reduction     'CrystalClear (Rigaku/MSC, 2002)'
_computing_structure_solution     'SHELXS97 (Sheldrick, 2008)'
_computing_structure_refinement     'SHELXL97 (Sheldrick, 2008)'
_computing_molecular_graphics     'SHELXTL (Sheldrick, 2008)'
_computing_publication_material     'SHELXTL (Sheldrick, 2008)'
loop_
    _atom_site_type_symbol
    _atom_site_label
    _atom_site_fract_x
    _atom_site_fract_y
    _atom_site_fract_z
    _atom_site_U_iso_or_equiv
    _atom_site_adp_type
    _atom_site_calc_flag
    _atom_site_refinement_flags
    _atom_site_occupancy
    _atom_site_disorder_assembly
    _atom_site_disorder_group
    F F1 0.74257(7) 0.54639(12) 0.05657(5) 0.0552(3) Uani d . 1 . .
    F F2 0.77552(6) 0.66729(9) 0.14532(6) 0.0473(3) Uani d . 1 . .
    F F3 0.71669(6) 0.49082(11) 0.16580(6) 0.0467(3) Uani d . 1 . .
    O O1 1.01117(6) 0.37243(10) 0.11875(6) 0.0301(3) Uani d . 1 . .
    O O2 0.88568(6) 0.49842(10) 0.19269(6) 0.0303(3) Uani d . 1 . .
    N N1 1.03832(8) 0.19158(15) 0.23172(8) 0.0379(4) Uani d D 1 . .
    N N2 0.90662(8) 0.26462(13) 0.25377(7) 0.0298(3) Uani d D 1 . .
    N N3 0.94668(8) 0.09546(13) 0.31266(7) 0.0295(3) Uani d D 1 . .
    C C1 0.77211(10) 0.54628(16) 0.12397(9) 0.0335(4) Uani d . 1 . .
    C C2 0.85307(9) 0.48052(14) 0.13136(8) 0.0277(3) Uani d . 1 . .
    C C3 0.88043(9) 0.40780(15) 0.07420(8) 0.0290(4) Uani d . 1 . .
    H H3 0.8467 0.3955 0.0349 0.035 Uiso calc R 1 . .
    C C4 0.95774(9) 0.35055(14) 0.07232(8) 0.0264(3) Uani d . 1 . .
    C C5 0.97828(9) 0.26266(14) 0.01141(8) 0.0263(3) Uani d . 1 . .
    C C6 1.05759(10) 0.25313(16) -0.01066(9) 0.0324(4) Uani d . 1 . .
    H H6 1.0962 0.3030 0.0116 0.039 Uiso calc R 1 . .
    C C7 1.07968(10) 0.17084(17) -0.06508(10) 0.0378(4) Uani d . 1 . .
    H H7 1.1327 0.1665 -0.0797 0.045 Uiso calc R 1 . .
    C C8 1.02270(11) 0.09443(16) -0.09797(9) 0.0368(4) Uani d . 1 . .
    H H8 1.0376 0.0379 -0.1341 0.044 Uiso calc R 1 . .
    C C9 0.94389(10) 0.10278(15) -0.07679(9) 0.0346(4) Uani d . 1 . .
    H H9 0.9057 0.0518 -0.0989 0.042 Uiso calc R 1 . .
    C C10 0.92111(10) 0.18696(15) -0.02263(8) 0.0308(4) Uani d . 1 . .
    H H10 0.8678 0.1928 -0.0091 0.037 Uiso calc R 1 . .
    C C11 0.96806(9) 0.18451(15) 0.26443(8) 0.0296(4) Uani d . 1 . .
    C C12 0.84329(9) 0.22790(15) 0.29854(8) 0.0275(4) Uani d . 1 . .
    C C13 0.76879(9) 0.28105(17) 0.31021(8) 0.0321(4) Uani d . 1 . .
    H H13 0.7518 0.3527 0.2853 0.038 Uiso calc R 1 . .
    C C14 0.72078(10) 0.22158(17) 0.36124(9) 0.0349(4) Uani d . 1 . .
    H H14 0.6705 0.2548 0.3710 0.042 Uiso calc R 1 . .
    C C15 0.74579(10) 0.11347(17) 0.39833(9) 0.0339(4) Uani d . 1 . .
    H H15 0.7118 0.0763 0.4319 0.041 Uiso calc R 1 . .
    C C16 0.82038(10) 0.06027(15) 0.38614(8) 0.0309(4) Uani d . 1 . .
    H H16 0.8371 -0.0120 0.4106 0.037 Uiso calc R 1 . .
    C C17 0.86862(9) 0.11999(14) 0.33575(8) 0.0273(3) Uani d . 1 . .
    H H1A 1.0783(9) 0.1439(16) 0.2457(10) 0.046(5) Uiso d D 1 . .
    H H1B 1.0438(10) 0.2461(14) 0.1961(8) 0.043(5) Uiso d D 1 . .
    H H2A 0.9093(12) 0.3377(13) 0.2283(10) 0.051(6) Uiso d D 1 . .
    H H3A 0.9769(11) 0.0317(15) 0.3290(11) 0.051(6) Uiso d D 1 . .
loop_
    _atom_site_aniso_label
    _atom_site_aniso_U_11
    _atom_site_aniso_U_22
    _atom_site_aniso_U_33
    _atom_site_aniso_U_12
    _atom_site_aniso_U_13
    _atom_site_aniso_U_23
    F1 0.0509(7) 0.0792(8) 0.0356(6) 0.0313(6) -0.0129(5) -0.0053(6)
    F2 0.0462(6) 0.0331(6) 0.0628(7) 0.0093(4) 0.0013(5) -0.0034(5)
    F3 0.0293(5) 0.0561(7) 0.0546(7) -0.0022(5) 0.0024(5) 0.0043(5)
    O1 0.0292(6) 0.0319(6) 0.0291(6) -0.0017(5) -0.0052(5) -0.0008(5)
    O2 0.0307(6) 0.0322(6) 0.0279(6) -0.0019(5) -0.0042(4) -0.0015(5)
    N1 0.0316(8) 0.0461(9) 0.0358(8) 0.0102(7) 0.0039(6) 0.0122(7)
    N2 0.0306(7) 0.0313(7) 0.0274(7) 0.0048(6) -0.0006(5) 0.0055(6)
    N3 0.0298(7) 0.0304(7) 0.0284(7) 0.0056(6) -0.0008(5) 0.0029(6)
    C1 0.0353(9) 0.0355(9) 0.0296(8) 0.0026(7) -0.0016(7) 0.0005(7)
    C2 0.0275(8) 0.0253(8) 0.0301(8) -0.0030(6) -0.0033(6) 0.0048(6)
    C3 0.0295(8) 0.0312(8) 0.0263(8) 0.0009(6) -0.0056(6) 0.0006(6)
    C4 0.0296(8) 0.0239(8) 0.0256(7) -0.0038(6) -0.0027(6) 0.0053(6)
    C5 0.0291(8) 0.0251(7) 0.0249(7) -0.0002(6) -0.0030(6) 0.0044(6)
    C6 0.0285(8) 0.0337(9) 0.0350(9) -0.0024(7) -0.0036(7) -0.0011(7)
    C7 0.0309(9) 0.0418(10) 0.0407(9) 0.0010(7) 0.0045(7) -0.0035(8)
    C8 0.0452(10) 0.0324(9) 0.0327(9) 0.0025(7) 0.0014(7) -0.0036(7)
    C9 0.0391(9) 0.0286(8) 0.0360(9) -0.0057(7) -0.0058(7) -0.0025(7)
    C10 0.0287(8) 0.0306(8) 0.0330(8) -0.0030(6) -0.0021(6) 0.0020(7)
    C11 0.0301(9) 0.0336(8) 0.0250(8) 0.0036(7) -0.0028(6) 0.0009(6)
    C12 0.0293(8) 0.0305(8) 0.0227(7) -0.0001(6) -0.0027(6) -0.0021(6)
    C13 0.0300(9) 0.0369(9) 0.0292(8) 0.0055(7) -0.0047(6) -0.0011(7)
    C14 0.0260(8) 0.0453(10) 0.0332(9) 0.0007(7) -0.0029(6) -0.0045(8)
    C15 0.0300(8) 0.0421(10) 0.0298(8) -0.0074(7) -0.0005(7) -0.0015(7)
    C16 0.0348(9) 0.0300(8) 0.0279(8) -0.0032(7) -0.0049(6) 0.0018(6)
    C17 0.0279(8) 0.0290(8) 0.0249(7) 0.0008(6) -0.0056(6) -0.0033(6)
_geom_special_details
;
 All esds (except the esd in the dihedral angle between two l.s. planes)
 are estimated using the full covariance matrix.  The cell esds are taken
 into account individually in the estimation of esds in distances, angles
 and torsion angles; correlations between esds in cell parameters are only
 used when they are defined by crystal symmetry.  An approximate (isotropic)
 treatment of cell esds is used for estimating esds involving l.s. planes.
;
loop_
    _geom_bond_atom_site_label_1
    _geom_bond_atom_site_label_2
    _geom_bond_site_symmetry_2
    _geom_bond_distance
    _geom_bond_publ_flag
    F1 C1 . 1.3415(19) ?
    F2 C1 . 1.338(2) ?
    F3 C1 . 1.3429(19) ?
    O1 C4 . 1.2618(18) ?
    O2 C2 . 1.2732(18) ?
    N1 C11 . 1.326(2) ?
    N1 H1A . 0.877(9) ?
    N1 H1B . 0.879(9) ?
    N2 C11 . 1.346(2) ?
    N2 C12 . 1.401(2) ?
    N2 H2A . 0.905(10) ?
    N3 C11 . 1.344(2) ?
    N3 C17 . 1.400(2) ?
    N3 H3A . 0.895(9) ?
    C1 C2 . 1.530(2) ?
    C2 C3 . 1.385(2) ?
    C3 C4 . 1.430(2) ?
    C3 H3 . 0.9300 ?
    C4 C5 . 1.499(2) ?
    C5 C6 . 1.394(2) ?
    C5 C10 . 1.397(2) ?
    C6 C7 . 1.380(2) ?
    C6 H6 . 0.9300 ?
    C7 C8 . 1.390(3) ?
    C7 H7 . 0.9300 ?
    C8 C9 . 1.380(2) ?
    C8 H8 . 0.9300 ?
    C9 C10 . 1.392(2) ?
    C9 H9 . 0.9300 ?
    C10 H10 . 0.9300 ?
    C12 C13 . 1.385(2) ?
    C12 C17 . 1.396(2) ?
    C13 C14 . 1.390(2) ?
    C13 H13 . 0.9300 ?
    C14 C15 . 1.395(2) ?
    C14 H14 . 0.9300 ?
    C15 C16 . 1.388(2) ?
    C15 H15 . 0.9300 ?
    C16 C17 . 1.385(2) ?
    C16 H16 . 0.9300 ?
loop_
    _geom_angle_atom_site_label_1
    _geom_angle_atom_site_label_2
    _geom_angle_atom_site_label_3
    _geom_angle_site_symmetry_1
    _geom_angle_site_symmetry_3
    _geom_angle
    _geom_angle_publ_flag
    C11 N1 H1A . . 120.8(12) ?
    C11 N1 H1B . . 118.1(11) ?
    H1A N1 H1B . . 121.1(14) ?
    C11 N2 C12 . . 108.60(13) ?
    C11 N2 H2A . . 125.0(13) ?
    C12 N2 H2A . . 125.5(13) ?
    C11 N3 C17 . . 108.79(13) ?
    C11 N3 H3A . . 126.8(14) ?
    C17 N3 H3A . . 124.4(14) ?
    F2 C1 F1 . . 106.81(13) ?
    F2 C1 F3 . . 105.99(13) ?
    F1 C1 F3 . . 106.30(13) ?
    F2 C1 C2 . . 111.64(13) ?
    F1 C1 C2 . . 114.24(14) ?
    F3 C1 C2 . . 111.35(13) ?
    O2 C2 C3 . . 128.36(14) ?
    O2 C2 C1 . . 113.13(14) ?
    C3 C2 C1 . . 118.47(14) ?
    C2 C3 C4 . . 123.55(14) ?
    C2 C3 H3 . . 118.2 ?
    C4 C3 H3 . . 118.2 ?
    O1 C4 C3 . . 123.29(14) ?
    O1 C4 C5 . . 117.51(13) ?
    C3 C4 C5 . . 119.18(13) ?
    C6 C5 C10 . . 118.71(14) ?
    C6 C5 C4 . . 118.92(13) ?
    C10 C5 C4 . . 122.34(14) ?
    C7 C6 C5 . . 120.98(15) ?
    C7 C6 H6 . . 119.5 ?
    C5 C6 H6 . . 119.5 ?
    C6 C7 C8 . . 120.01(16) ?
    C6 C7 H7 . . 120.0 ?
    C8 C7 H7 . . 120.0 ?
    C9 C8 C7 . . 119.73(16) ?
    C9 C8 H8 . . 120.1 ?
    C7 C8 H8 . . 120.1 ?
    C8 C9 C10 . . 120.49(15) ?
    C8 C9 H9 . . 119.8 ?
    C10 C9 H9 . . 119.8 ?
    C9 C10 C5 . . 120.07(15) ?
    C9 C10 H10 . . 120.0 ?
    C5 C10 H10 . . 120.0 ?
    N1 C11 N3 . . 125.36(14) ?
    N1 C11 N2 . . 125.23(15) ?
    N3 C11 N2 . . 109.40(14) ?
    C13 C12 C17 . . 121.81(14) ?
    C13 C12 N2 . . 131.50(15) ?
    C17 C12 N2 . . 106.66(13) ?
    C12 C13 C14 . . 116.39(15) ?
    C12 C13 H13 . . 121.8 ?
    C14 C13 H13 . . 121.8 ?
    C13 C14 C15 . . 121.95(15) ?
    C13 C14 H14 . . 119.0 ?
    C15 C14 H14 . . 119.0 ?
    C16 C15 C14 . . 121.39(15) ?
    C16 C15 H15 . . 119.3 ?
    C14 C15 H15 . . 119.3 ?
    C17 C16 C15 . . 116.78(15) ?
    C17 C16 H16 . . 121.6 ?
    C15 C16 H16 . . 121.6 ?
    C16 C17 C12 . . 121.68(14) ?
    C16 C17 N3 . . 131.78(14) ?
    C12 C17 N3 . . 106.52(13) ?
loop_
    _geom_torsion_atom_site_label_1
    _geom_torsion_atom_site_label_2
    _geom_torsion_atom_site_label_3
    _geom_torsion_atom_site_label_4
    _geom_torsion_site_symmetry_1
    _geom_torsion_site_symmetry_2
    _geom_torsion_site_symmetry_3
    _geom_torsion_site_symmetry_4
    _geom_torsion
    _geom_torsion_publ_flag
    F2 C1 C2 O2 . . . . 48.38(18) ?
    F1 C1 C2 O2 . . . . 169.71(14) ?
    F3 C1 C2 O2 . . . . -69.86(17) ?
    F2 C1 C2 C3 . . . . -133.69(15) ?
    F1 C1 C2 C3 . . . . -12.4(2) ?
    F3 C1 C2 C3 . . . . 108.07(16) ?
    O2 C2 C3 C4 . . . . -7.8(3) ?
    C1 C2 C3 C4 . . . . 174.64(14) ?
    C2 C3 C4 O1 . . . . -8.1(2) ?
    C2 C3 C4 C5 . . . . 173.70(14) ?
    O1 C4 C5 C6 . . . . -27.7(2) ?
    C3 C4 C5 C6 . . . . 150.58(15) ?
    O1 C4 C5 C10 . . . . 150.25(14) ?
    C3 C4 C5 C10 . . . . -31.4(2) ?
    C10 C5 C6 C7 . . . . 0.1(2) ?
    C4 C5 C6 C7 . . . . 178.13(15) ?
    C5 C6 C7 C8 . . . . -1.0(3) ?
    C6 C7 C8 C9 . . . . 1.1(3) ?
    C7 C8 C9 C10 . . . . -0.1(3) ?
    C8 C9 C10 C5 . . . . -0.8(2) ?
    C6 C5 C10 C9 . . . . 0.9(2) ?
    C4 C5 C10 C9 . . . . -177.14(14) ?
    C17 N3 C11 N1 . . . . 179.40(15) ?
    C17 N3 C11 N2 . . . . -1.38(17) ?
    C12 N2 C11 N1 . . . . -179.13(15) ?
    C12 N2 C11 N3 . . . . 1.64(18) ?
    C11 N2 C12 C13 . . . . 177.01(16) ?
    C11 N2 C12 C17 . . . . -1.26(17) ?
    C17 C12 C13 C14 . . . . 0.3(2) ?
    N2 C12 C13 C14 . . . . -177.71(16) ?
    C12 C13 C14 C15 . . . . -0.6(2) ?
    C13 C14 C15 C16 . . . . 0.3(2) ?
    C14 C15 C16 C17 . . . . 0.3(2) ?
    C15 C16 C17 C12 . . . . -0.5(2) ?
    C15 C16 C17 N3 . . . . 177.26(15) ?
    C13 C12 C17 C16 . . . . 0.2(2) ?
    N2 C12 C17 C16 . . . . 178.68(14) ?
    C13 C12 C17 N3 . . . . -178.06(14) ?
    N2 C12 C17 N3 . . . . 0.42(16) ?
    C11 N3 C17 C16 . . . . -177.45(16) ?
    C11 N3 C17 C12 . . . . 0.57(16) ?
loop_
    _geom_hbond_atom_site_label_D
    _geom_hbond_atom_site_label_H
    _geom_hbond_atom_site_label_A
    _geom_hbond_site_symmetry_A
    _geom_hbond_distance_DH
    _geom_hbond_distance_HA
    _geom_hbond_distance_DA
    _geom_hbond_angle_DHA
    N1 H1A O2 3_745 0.877(9) 2.004(11) 2.7803(18) 146.8(16)
    N3 H3A O1 3_745 0.895(9) 1.949(13) 2.7651(17) 150.9(19)
    N3 H3A O2 3_745 0.895(9) 2.363(18) 2.9912(18) 127.3(17)
    N1 H1B O1 . 0.879(9) 2.030(10) 2.8662(18) 158.4(16)
    N2 H2A O2 . 0.905(10) 1.862(11) 2.7360(18) 161.8(19)
data_global
_journal_date_recd_electronic     2008-10-12
_journal_date_accepted     2008-11-12
_journal_name_full     'Acta Crystallographica, Section E'
_journal_year     2008
_journal_volume     64
_journal_issue     12
_journal_page_first     o2460
_journal_page_last     o2460
_journal_paper_category     QO
_journal_coeditor_code     SJ2549
_publ_contact_author_name     'Li, Gong-Chun'
_publ_contact_author_address
;
College of Chemistry and Chemical Engineering,
Xuchang University,
Xuchang, Henan Province 461000,
Peoples' Republic of China
;
_publ_contact_author_email     actaeli@gmail.com
_publ_contact_author_fax     '+86-516-83403164'
_publ_contact_author_phone     '+86-516-83403165'
_publ_section_title
;
2-Amino-1<i>H</i>-benzoimidazol-3-ium
4,4,4-trifluoro-1,3-dioxo-1-phenylbutan-2-ide
;
loop_
    _publ_author_name
    _publ_author_footnote
    _publ_author_address
    'Li, Gong-Chun' .
;
College of Chemistry and Chemical Engineering,
Xuchang University,
Xuchang, Henan Province 461000,
People's Republic of China
;
    'Yang, Feng-Ling' .
;
College of Chemistry and Chemical Engineering,
Xuchang University,
Xuchang, Henan Province 461000,
People's Republic of China
;
    'Yao, Chang-Sheng' .
;
School of Chemistry and Chemical Engineering
and Key Laboratory of Biotechnology for Medicinal Plants
Xuzhou Normal University
Xuzhou 221116
People's Republic of China
;
