# Supplementary material for: 2-Amino-1H-benzoimidazol-3-ium 4,4,4-trifluoro-1,3-dioxo-1-phenyl­butan-2-ide
Source: Acta Crystallogr Sect E Struct Rep Online. 2008 Nov 26;64(Pt 12):o2460. doi: 10.1107/S1600536808037483 (PMC2959878; doi:10.1107/S1600536808037483)
Supplement: Supplementary file 2 [file e-64-o2460-Isup2.hkl]

# 
# h,k,l, Fc-squared, Fo-squared, sigma(Fo-squared) and status flag 
# 
data_I
_shelx_title ' R080115C1 in Pbca' 
_shelx_refln_list_code          4 
_shelx_F_calc_maximum      269.28 
_exptl_crystal_F_000      1440.00 
_reflns_d_resolution_high  0.8403 
 
loop_ 
 _symmetry_equiv_pos_as_xyz 
 'x, y, z' 
 '-x+1/2, -y, z+1/2' 
 '-x, y+1/2, -z+1/2' 
 'x+1/2, -y+1/2, -z' 
 '-x, -y, -z' 
 'x-1/2, y, -z-1/2' 
 'x, -y-1/2, z-1/2' 
 '-x-1/2, y-1/2, z' 
 
_cell_length_a    16.7546 
_cell_length_b    10.5515 
_cell_length_c    18.4967 
_cell_angle_alpha  90.000 
_cell_angle_beta   90.000 
_cell_angle_gamma  90.000 
 
_shelx_F_squared_multiplier     1.000 
 
loop_ 
 _refln_index_h 
 _refln_index_k 
 _refln_index_l 
 _refln_F_squared_calc 
 _refln_F_squared_meas 
 _refln_F_squared_sigma 
 _refln_observed_status 
   2   0   0     1445.73     1266.34     18.54 o 
   6   0   0    27555.41    29854.39    509.75 o 
   8   0   0     6757.69     6582.88    100.21 o 
  10   0   0     5654.61     6490.26    181.13 o 
  12   0   0     1145.36     1184.93     36.25 o 
  14   0   0        0.75        9.58      8.11 o 
  16   0   0      901.62      935.94     36.64 o 
  18   0   0      275.10      214.94     32.37 o 
   2   1   0    17985.60    18443.71    194.85 o 
   4   1   0     3428.32     3087.47     25.57 o 
   6   1   0     9173.00     8684.22    115.77 o 
   8   1   0     3068.75     3172.56     51.17 o 
  10   1   0      886.19      847.90     20.42 o 
  12   1   0      442.93      473.20     21.56 o 
  14   1   0       22.01       33.52      5.30 o 
  16   1   0       12.97       11.55      6.53 o 
  18   1   0       60.98       63.33     11.74 o 
   0   2   0     3896.10     3206.48     42.61 o 
   2   2   0    35259.68    36785.54    746.29 o 
   4   2   0     1115.56     1246.28     12.24 o 
   6   2   0      393.74      373.79      7.39 o 
   8   2   0     5268.32     5326.85     72.35 o 
  10   2   0       73.21      103.84      6.13 o 
  12   2   0      487.60      488.49     17.37 o 
  14   2   0       32.67       38.12      7.54 o 
  16   2   0     1452.88     1526.53     61.28 o 
  18   2   0      224.91      235.10     16.28 o 
   2   3   0     6279.52     5855.99     64.02 o 
   4   3   0     1189.08     1115.23     12.07 o 
   6   3   0        3.50        5.52      2.43 o 
   8   3   0      489.66      554.01     14.48 o 
  10   3   0     1046.42     1055.25     15.77 o 
  12   3   0     2193.49     2284.50     50.42 o 
  14   3   0     9185.34     9636.43    330.86 o 
  16   3   0     1123.01     1030.54     39.10 o 
  18   3   0        1.22       -5.21     11.88 o 
   0   4   0     2990.60     2890.76     35.11 o 
   2   4   0    14317.31    13859.98    135.66 o 
   4   4   0     2568.77     2710.71     28.29 o 
   6   4   0      603.21      606.82     15.73 o 
   8   4   0       25.38       18.91      3.34 o 
  10   4   0      693.23      675.02     15.25 o 
  12   4   0        7.69        5.95      5.88 o 
  14   4   0      181.94      148.65      9.69 o 
  16   4   0     2391.67     2285.84    151.14 o 
  18   4   0      340.68      272.71     24.09 o 
   2   5   0     2400.93     2449.92     25.69 o 
   4   5   0      985.72     1051.76     26.84 o 
   6   5   0      316.16      327.41      9.67 o 
   8   5   0      113.12      139.20      9.16 o 
  10   5   0        2.00        6.70      4.21 o 
  12   5   0      512.39      475.49     21.72 o 
  14   5   0     2775.91     2950.79     86.68 o 
  16   5   0       85.79       68.43     13.41 o 
  18   5   0      188.40      177.71     20.39 o 
   0   6   0       49.95       30.92      5.91 o 
   2   6   0     1529.94     1458.36     22.85 o 
   4   6   0        0.14        6.73      3.50 o 
   6   6   0      375.89      391.51     16.42 o 
   8   6   0      117.69      117.13      7.21 o 
  10   6   0      621.13      616.24     16.63 o 
  12   6   0      474.72      429.10     19.90 o 
  14   6   0      409.29      371.85     28.84 o 
  16   6   0      988.40     1074.78     60.94 o 
   2   7   0     1669.63     1723.06     39.87 o 
   4   7   0        1.74        8.24      2.46 o 
   6   7   0       11.85        9.18      3.02 o 
   8   7   0     1070.94     1138.03     27.08 o 
  10   7   0      367.12      342.01     17.71 o 
  12   7   0      292.68      268.64     24.28 o 
  14   7   0       68.03       99.92     13.52 o 
  16   7   0      102.59       83.83     13.84 o 
   0   8   0     1961.28     2183.50     74.24 o 
   2   8   0      583.62      540.68     19.13 o 
   4   8   0      398.77      413.46     19.26 o 
   6   8   0      271.64      271.01     15.93 o 
   8   8   0     1261.77     1314.43     34.15 o 
  10   8   0        8.56        6.73      8.57 o 
  12   8   0      128.92      180.92     18.53 o 
  14   8   0      158.21      167.34     23.26 o 
   2   9   0        0.91       -2.43      4.84 o 
   4   9   0       91.70       95.87     11.92 o 
   6   9   0      264.11      261.06     17.74 o 
   8   9   0      329.42      411.05     28.52 o 
  10   9   0      133.80      160.41     18.94 o 
  12   9   0      118.88      133.04     17.17 o 
   0  10   0      390.77      420.34     34.68 o 
   2  10   0      286.54      287.31     17.39 o 
   4  10   0      366.87      442.71     33.65 o 
   6  10   0        9.05       12.53      8.24 o 
   8  10   0       47.25       44.86      9.01 o 
  10  10   0        0.46        8.29      6.16 o 
  12  10   0      515.00      562.20    113.10 o 
   2  11   0      247.46      271.99     20.32 o 
   4  11   0        1.92        7.60      3.96 o 
   6  11   0      111.18      105.74     17.86 o 
   8  11   0       94.07      100.08     13.08 o 
   0  12   0      449.53      478.14     34.54 o 
   2  12   0      328.84      309.54     26.37 o 
   4  12   0      119.69      135.78     18.49 o 
   1   1   1     3477.57     3306.36     25.93 o 
   2   1   1      957.11      948.14      8.59 o 
   3   1   1     4990.82     4465.46     31.86 o 
   4   1   1      179.96      182.38      2.45 o 
   5   1   1       10.82       19.75      1.37 o 
   6   1   1     7941.88     7876.05     50.52 o 
   7   1   1     8502.60     8519.15     93.07 o 
   8   1   1     1560.52     1661.54     17.03 o 
   9   1   1        1.81        3.19      1.65 o 
  10   1   1      156.05      161.99      4.35 o 
  11   1   1        0.57        4.58      1.96 o 
  12   1   1       53.03       55.52      4.97 o 
  13   1   1      530.18      511.16      8.73 o 
  14   1   1        5.62       13.95      2.33 o 
  15   1   1        9.20       13.31      2.67 o 
  16   1   1      477.64      485.25     17.46 o 
  17   1   1      157.44      137.81      9.50 o 
  18   1   1       13.38        2.03      3.94 o 
  19   1   1       23.48       20.85      5.17 o 
   0   2   1     8872.46     7852.07     89.17 o 
   1   2   1     1093.41      997.12      7.68 o 
   2   2   1    10276.76     9996.05     85.37 o 
   3   2   1     6930.97     6341.16     46.85 o 
   4   2   1     1856.36     1590.75     10.93 o 
   5   2   1     2473.67     2405.04     13.63 o 
   6   2   1     1021.70      907.69      7.03 o 
   7   2   1     1289.38     1246.97     11.71 o 
   8   2   1      122.86      129.65      3.25 o 
   9   2   1      452.08      524.59      9.43 o 
  10   2   1     2997.81     3126.35     35.29 o 
  11   2   1      373.92      361.17     11.57 o 
  12   2   1      779.33      812.15     13.28 o 
  13   2   1       13.08       15.37      3.07 o 
  14   2   1      245.11      230.97     11.04 o 
  15   2   1      363.35      351.17     12.36 o 
  16   2   1       11.60        7.95      3.32 o 
  17   2   1        0.18        7.04      3.60 o 
  18   2   1        1.18        1.22      4.31 o 
  19   2   1      124.52      156.15     14.88 o 
   1   3   1      138.97      114.56      1.96 o 
   2   3   1      786.52      937.64      7.01 o 
   3   3   1     1911.58     1846.80     10.36 o 
   4   3   1     2408.92     2378.66     16.24 o 
   5   3   1     8780.30     8566.39     65.34 o 
   6   3   1    18712.81    17882.80    352.33 o 
   7   3   1       18.06       31.28      2.72 o 
   8   3   1     6007.68     6075.02     58.95 o 
   9   3   1     1555.02     1592.18     16.64 o 
  10   3   1      292.03      276.99      8.68 o 
  11   3   1     1148.07     1101.52     17.53 o 
  12   3   1     1334.14     1326.86     23.87 o 
  13   3   1      168.11      172.72      9.03 o 
  14   3   1      209.61      253.32      9.64 o 
  15   3   1       96.64      114.83      8.28 o 
  16   3   1      344.57      370.68     13.06 o 
  17   3   1       30.05       24.13      4.14 o 
  18   3   1       71.43       62.94      7.29 o 
  19   3   1      137.92      113.88     14.65 o 
   0   4   1     1055.18     1007.87      8.60 o 
   1   4   1      351.81      390.61      4.97 o 
   2   4   1     1351.38     1271.49      9.78 o 
   3   4   1      672.57      652.43      8.89 o 
   4   4   1      380.25      383.55      6.04 o 
   5   4   1     2437.47     2461.77     20.22 o 
   6   4   1     2158.47     2221.97     22.76 o 
   7   4   1      112.54       92.93      3.35 o 
   8   4   1       78.57      128.27      3.77 o 
   9   4   1      410.20      430.75      8.72 o 
  10   4   1       42.53       44.54      3.82 o 
  11   4   1      311.54      288.18      9.28 o 
  12   4   1     1693.15     1810.16     29.88 o 
  13   4   1       34.32       38.11      3.77 o 
  14   4   1        4.17       13.13      3.78 o 
  15   4   1       13.48       17.98      3.63 o 
  16   4   1      850.17      881.40     29.73 o 
  17   4   1       40.17       43.90      7.42 o 
  18   4   1        0.09        1.79      4.22 o 
   1   5   1      315.45      307.19      4.91 o 
   2   5   1     4198.93     4259.15     34.55 o 
   3   5   1      571.93      594.29     10.67 o 
   4   5   1     1481.53     1432.38     14.47 o 
   5   5   1       82.45      105.35      3.64 o 
   6   5   1        5.37        4.08      1.53 o 
   7   5   1      844.83      951.88     11.28 o 
   8   5   1        4.33        3.28      2.60 o 
   9   5   1      729.43      734.58     11.69 o 
  10   5   1      903.34      901.66     13.78 o 
  11   5   1       16.99       10.70      1.88 o 
  12   5   1        6.03       15.49      3.69 o 
  13   5   1      191.63      239.82      9.03 o 
  14   5   1        8.26       10.25      3.04 o 
  15   5   1      118.09      110.70      8.90 o 
  16   5   1       78.10       86.27      9.15 o 
  17   5   1       43.38       47.33      7.04 o 
  18   5   1       44.91       34.69      6.38 o 
   0   6   1     1105.85     1059.25     29.74 o 
   1   6   1     1391.51     1418.95     16.62 o 
   2   6   1      969.10      966.62     17.99 o 
   3   6   1      402.89      374.94      8.44 o 
   4   6   1     2801.85     2934.46     31.96 o 
   5   6   1     1236.76     1229.85     14.42 o 
   6   6   1     1662.90     1751.78     28.54 o 
   7   6   1     2907.23     2952.47     47.91 o 
   8   6   1       99.16       95.16      4.30 o 
   9   6   1      255.42      237.94      8.18 o 
  10   6   1        2.61        3.19      2.79 o 
  11   6   1      398.63      418.04     13.86 o 
  12   6   1       12.18        9.77      2.53 o 
  13   6   1        0.29        7.86      2.81 o 
  14   6   1      114.46      117.99      9.15 o 
  15   6   1      372.63      400.62     22.79 o 
  16   6   1       97.20       98.16     10.97 o 
  17   6   1       11.28       11.87      5.12 o 
   1   7   1      564.71      570.87     10.34 o 
   2   7   1      190.54      204.53      9.25 o 
   3   7   1      434.59      426.24     12.48 o 
   4   7   1       30.77       29.23      3.04 o 
   5   7   1        2.14        4.32      2.15 o 
   6   7   1      833.83      857.70     14.66 o 
   7   7   1       99.19       84.53      5.12 o 
   8   7   1     1428.91     1469.05     25.34 o 
   9   7   1       61.99       61.27      4.97 o 
  10   7   1      464.55      528.56     14.09 o 
  11   7   1      134.84      118.55      9.48 o 
  12   7   1       81.44       89.22      7.89 o 
  13   7   1       11.53        9.40      3.47 o 
  14   7   1      116.79      121.53     10.75 o 
  15   7   1        2.02        9.10      4.03 o 
  16   7   1       77.60       61.22     10.61 o 
   0   8   1        8.02       13.22      4.49 o 
   1   8   1      751.92      820.78     14.84 o 
   2   8   1      181.39      195.19     10.69 o 
   3   8   1     1054.21     1100.78     19.45 o 
   4   8   1      405.00      447.77     10.82 o 
   5   8   1      108.04      103.58      5.73 o 
   6   8   1      463.13      464.09     15.31 o 
   7   8   1      376.23      379.98     14.53 o 
   8   8   1      316.76      333.84     12.02 o 
   9   8   1      466.51      515.46     18.99 o 
  10   8   1      445.27      452.99     15.72 o 
  11   8   1      254.04      271.77     15.33 o 
  12   8   1       41.48       52.15      6.97 o 
  13   8   1      153.42      153.51     10.99 o 
  14   8   1       80.22       84.07      9.33 o 
  15   8   1       15.48        8.75      5.46 o 
   1   9   1      277.80      288.79     14.24 o 
   2   9   1       79.14       91.46      5.83 o 
   3   9   1       73.44       70.96      6.86 o 
   4   9   1      239.09      212.35     11.66 o 
   5   9   1     1178.47     1284.53     24.41 o 
   6   9   1      383.77      358.58     15.69 o 
   7   9   1     1171.03     1245.80     25.75 o 
   8   9   1      173.51      161.57      9.56 o 
   9   9   1       24.00       15.03      3.95 o 
  10   9   1      157.29      133.48     11.89 o 
  11   9   1      347.51      357.07     18.70 o 
  12   9   1      208.65      224.17     15.30 o 
  13   9   1        1.12        7.07      5.07 o 
   0  10   1      808.91      841.19     23.99 o 
   1  10   1      208.10      210.67     11.89 o 
   2  10   1       66.69       71.43      6.33 o 
   3  10   1      109.80      113.25      8.24 o 
   4  10   1      542.92      567.95     14.86 o 
   5  10   1        6.98       12.93      3.13 o 
   6  10   1        5.30        6.71      3.81 o 
   7  10   1       45.29       35.92      5.78 o 
   8  10   1        7.78       12.33      3.45 o 
   9  10   1       93.40       79.75      8.23 o 
  10  10   1       50.96       60.79      7.18 o 
  11  10   1       13.54        4.53      4.83 o 
  12  10   1        2.99        3.37      5.90 o 
   1  11   1      720.76      792.77     24.89 o 
   2  11   1       54.51       57.60      5.60 o 
   3  11   1      498.65      556.89     18.64 o 
   4  11   1      150.77      136.18     11.81 o 
   5  11   1      151.77      143.56     10.25 o 
   6  11   1      789.75      893.94     27.11 o 
   7  11   1        0.53        7.74      5.04 o 
   8  11   1      188.32      178.75     12.88 o 
   9  11   1      155.33      142.52     13.44 o 
   0  12   1        2.27        8.17      4.78 o 
   1  12   1        4.41        5.53      4.66 o 
   2  12   1      362.31      320.29     19.87 o 
   3  12   1       94.68       77.78     11.52 o 
   4  12   1      168.40      164.66     13.92 o 
   5  12   1       55.52       58.80      8.52 o 
   0   0   2     2275.84     1876.72     26.96 o 
   1   0   2     4613.61     4324.00     33.82 o 
   2   0   2     2688.75     2475.39     19.18 o 
   3   0   2     1842.12     1563.10     12.00 o 
   4   0   2     1731.74     1619.04     15.07 o 
   5   0   2      606.94      528.36      9.11 o 
   6   0   2      605.39      563.91      9.79 o 
   7   0   2    10231.12    10278.85    134.25 o 
   8   0   2      197.84      219.67      5.45 o 
   9   0   2      130.05      105.71      6.12 o 
  10   0   2      408.10      379.87     15.61 o 
  11   0   2     1848.13     1882.57     40.58 o 
  12   0   2     2611.63     2633.25     57.77 o 
  13   0   2      605.09      641.00     16.49 o 
  14   0   2       73.72       85.49      6.99 o 
  15   0   2      563.72      552.66     15.30 o 
  16   0   2     1968.83     2136.22     64.05 o 
  17   0   2      504.09      513.18     24.67 o 
  18   0   2      334.14      382.23     30.14 o 
  19   0   2        1.80        9.05      5.90 o 
   1   1   2     2250.38     1905.58     17.28 o 
   2   1   2     4462.52     4049.42     31.69 o 
   3   1   2     4975.70     4728.61     37.82 o 
   4   1   2        4.63        5.85      0.69 o 
   5   1   2      622.92      602.42      7.67 o 
   6   1   2     1319.58     1275.70      8.77 o 
   7   1   2     3864.15     3780.53     34.14 o 
   8   1   2      730.42      802.30     13.33 o 
   9   1   2      294.47      356.70      6.59 o 
  10   1   2      815.85      849.13     15.31 o 
  11   1   2      531.69      561.45      9.27 o 
  12   1   2      243.13      228.72      7.98 o 
  13   1   2      589.81      606.90     11.36 o 
  14   1   2      123.18      151.23      7.97 o 
  15   1   2        4.86        7.64      3.48 o 
  16   1   2       29.86       28.76      3.67 o 
  17   1   2        9.00       14.15      3.10 o 
  18   1   2       31.76       21.14      6.79 o 
  19   1   2       91.64       94.70     10.30 o 
   0   2   2     1116.79      873.27     17.97 o 
   1   2   2    32227.83    34294.82    281.65 o 
   2   2   2     8042.72     7783.76     56.85 o 
   3   2   2     6069.68     5092.02     43.45 o 
   4   2   2     2127.14     1832.19     11.57 o 
   5   2   2      293.21      254.74      3.37 o 
   6   2   2       22.27       19.94      1.27 o 
   7   2   2     4549.50     4417.81     35.57 o 
   8   2   2      816.61      854.88     14.69 o 
   9   2   2     2691.26     2831.89     29.65 o 
  10   2   2      960.40      867.55     15.27 o 
  11   2   2      439.85      377.71     10.79 o 
  12   2   2      618.17      608.97     10.27 o 
  13   2   2      239.79      262.67      9.88 o 
  14   2   2      774.51      754.25     16.25 o 
  15   2   2      827.98      764.75     16.53 o 
  16   2   2      484.18      477.26     13.83 o 
  17   2   2      477.68      439.53     17.76 o 
  18   2   2       86.11       67.41      8.64 o 
  19   2   2      100.54       74.55     10.73 o 
   1   3   2     1885.27     1626.29     10.04 o 
   2   3   2     4191.89     3863.31     26.05 o 
   3   3   2       39.33       30.75      1.47 o 
   4   3   2       99.13       96.48      2.10 o 
   5   3   2     1173.80     1124.06      8.52 o 
   6   3   2      748.63      866.59     10.10 o 
   7   3   2     3076.90     3081.33     29.21 o 
   8   3   2     1776.67     1807.34     17.93 o 
   9   3   2      713.17      681.51     13.48 o 
  10   3   2      491.13      560.60      9.59 o 
  11   3   2      442.22      481.44     11.25 o 
  12   3   2      379.94      367.96     11.21 o 
  13   3   2      288.16      276.69     10.44 o 
  14   3   2       37.72       21.61      3.69 o 
  15   3   2        0.00        8.30      2.71 o 
  16   3   2      377.46      332.16     20.92 o 
  17   3   2        7.84        0.10      5.62 o 
  18   3   2       38.20       19.91      5.22 o 
  19   3   2        5.02       11.62      4.58 o 
   0   4   2     6598.53     6559.14     78.42 o 
   1   4   2     3332.17     3211.02     22.54 o 
   2   4   2     1046.89     1120.02      8.48 o 
   3   4   2      186.07      228.04      3.50 o 
   4   4   2     2615.84     2743.57     21.70 o 
   5   4   2      262.31      271.86      4.90 o 
   6   4   2      574.76      646.24     11.51 o 
   7   4   2      395.22      386.58      7.45 o 
   8   4   2      392.19      360.29      7.75 o 
   9   4   2      798.53      805.00     12.58 o 
  10   4   2      707.97      734.43     12.01 o 
  11   4   2       28.96       23.65      3.03 o 
  12   4   2        2.78        7.84      2.76 o 
  13   4   2      204.89      217.84     11.97 o 
  14   4   2       39.93       36.68      4.11 o 
  15   4   2       14.55       18.60      3.58 o 
  16   4   2      347.94      367.77     17.29 o 
  17   4   2      300.47      340.99     16.66 o 
  18   4   2       60.47       46.99      6.21 o 
   1   5   2      889.47      848.84     10.82 o 
   2   5   2     1322.61     1389.52     15.90 o 
   3   5   2     2065.06     2020.88     19.38 o 
   4   5   2      655.81      591.80     10.83 o 
   5   5   2     1912.46     1999.94     20.57 o 
   6   5   2       35.59       41.67      3.41 o 
   7   5   2      244.60      213.06      5.39 o 
   8   5   2       67.39       86.94      4.14 o 
   9   5   2      299.42      296.21      9.17 o 
  10   5   2      634.13      706.40     13.46 o 
  11   5   2      413.58      439.40      9.54 o 
  12   5   2      322.88      319.92     11.95 o 
  13   5   2      116.67      118.11      7.18 o 
  14   5   2       18.15       22.97      3.69 o 
  15   5   2      125.15      138.43      9.33 o 
  16   5   2      158.60      128.37     11.87 o 
  17   5   2      113.52      133.65     13.35 o 
  18   5   2      232.20      219.13     18.47 o 
   0   6   2     2540.55     2389.16     34.28 o 
   1   6   2    12235.66    13062.88    126.28 o 
   2   6   2       25.05       34.33      2.81 o 
   3   6   2      457.37      448.78      9.80 o 
   4   6   2     1801.40     1950.87     22.23 o 
   5   6   2      926.90      941.99     15.79 o 
   6   6   2      299.35      355.29     10.09 o 
   7   6   2       54.46       42.23      3.74 o 
   8   6   2      879.23      916.03     15.06 o 
   9   6   2       76.19       80.16      3.64 o 
  10   6   2        8.08        5.66      2.55 o 
  11   6   2      182.36      159.11      7.29 o 
  12   6   2     1425.28     1455.50     27.30 o 
  13   6   2      876.97      893.66     25.22 o 
  14   6   2      330.09      260.75     16.18 o 
  15   6   2       25.32       24.35      5.30 o 
  16   6   2       53.34       54.96      7.42 o 
  17   6   2      510.67      541.01     34.88 o 
   1   7   2       44.78       62.77      5.34 o 
   2   7   2      994.96     1041.17     18.08 o 
   3   7   2      281.67      268.34      9.82 o 
   4   7   2       82.38       89.21      5.01 o 
   5   7   2      947.00      887.81     14.89 o 
   6   7   2      297.22      282.81     10.77 o 
   7   7   2      962.97      961.57     17.04 o 
   8   7   2      270.40      285.67     12.83 o 
   9   7   2     2467.48     2609.03     43.79 o 
  10   7   2       49.08       44.52      5.01 o 
  11   7   2      258.24      297.78     14.53 o 
  12   7   2      580.19      610.23     16.30 o 
  13   7   2      309.98      353.36     18.01 o 
  14   7   2        2.34        4.42      4.41 o 
  15   7   2       65.02       76.30      9.86 o 
  16   7   2      107.26      101.04     11.82 o 
   0   8   2      264.68      263.70     18.71 o 
   1   8   2       92.89       93.27      5.43 o 
   2   8   2     1519.89     1671.16     27.28 o 
   3   8   2      360.04      369.77     11.46 o 
   4   8   2     2493.16     2722.08     46.44 o 
   5   8   2      635.25      657.50     12.85 o 
   6   8   2      932.04     1004.82     16.80 o 
   7   8   2      384.52      409.46     15.93 o 
   8   8   2      310.94      295.79     13.09 o 
   9   8   2      506.15      558.89     16.05 o 
  10   8   2      585.88      627.52     16.35 o 
  11   8   2      118.63      118.19      8.36 o 
  12   8   2      464.46      432.10     21.47 o 
  13   8   2       20.54       12.23      4.41 o 
  14   8   2      101.51       96.77     10.89 o 
  15   8   2       41.06       43.48      7.88 o 
   1   9   2     1163.22     1237.99     22.53 o 
   2   9   2      435.35      485.16     16.14 o 
   3   9   2      615.72      591.79     15.31 o 
   4   9   2       96.87      107.82      8.06 o 
   5   9   2      310.96      340.97     13.24 o 
   6   9   2      468.62      510.53     16.76 o 
   7   9   2       23.24       25.74      4.17 o 
   8   9   2      130.95      115.68      8.27 o 
   9   9   2      176.96      151.60     10.84 o 
  10   9   2      347.82      383.16     20.81 o 
  11   9   2        0.82       11.05      3.96 o 
  12   9   2       23.60       16.26      5.45 o 
  13   9   2       34.64       42.17      7.58 o 
   0  10   2      833.38      941.23     27.89 o 
   1  10   2       75.21       71.70      5.91 o 
   2  10   2      190.02      189.25      9.88 o 
   3  10   2       64.17       62.14      4.87 o 
   4  10   2      432.04      457.15     14.39 o 
   5  10   2     2001.64     2117.77     83.49 o 
   6  10   2       10.93       15.48      3.39 o 
   7  10   2        3.28        8.17      4.68 o 
   8  10   2       11.72       18.47      5.31 o 
   9  10   2       92.79       90.40      9.18 o 
  10  10   2      258.29      242.07     15.04 o 
  11  10   2      512.82      581.60     32.02 o 
   1  11   2        0.09       12.15      4.86 o 
   2  11   2       44.54       30.42      5.15 o 
   3  11   2      210.22      197.78     13.78 o 
   4  11   2      120.10      117.77      9.67 o 
   5  11   2      109.32      110.10     10.41 o 
   6  11   2        0.34        7.23      3.70 o 
   7  11   2        5.24       15.41      8.76 o 
   8  11   2      127.23      106.70     11.99 o 
   9  11   2       55.35       37.66      6.63 o 
   0  12   2       24.24       19.05      5.03 o 
   1  12   2      580.17      657.19     21.86 o 
   2  12   2      116.87       97.47      8.95 o 
   3  12   2       18.50       12.99      4.23 o 
   4  12   2        6.81       10.09      4.34 o 
   5  12   2        4.89       10.02      4.01 o 
   1   1   3    19053.01    19011.96    148.18 o 
   2   1   3      455.29      391.76      4.79 o 
   3   1   3     1896.89     1741.93     13.80 o 
   4   1   3      249.17      233.86      3.42 o 
   5   1   3     2901.82     2839.24     19.01 o 
   6   1   3       27.21       28.75      1.38 o 
   7   1   3     1883.46     1859.15     14.81 o 
   8   1   3        8.54       14.07      1.94 o 
   9   1   3       11.46       22.42      2.20 o 
  10   1   3       64.53       93.64      4.60 o 
  11   1   3       55.60       64.35      4.40 o 
  12   1   3     2271.61     2287.50     35.52 o 
  13   1   3       25.04       23.27      3.30 o 
  14   1   3      557.42      608.85     19.00 o 
  15   1   3       29.26       28.39      4.22 o 
  16   1   3      138.38      120.02      8.39 o 
  17   1   3      451.52      504.65     19.34 o 
  18   1   3      235.90      216.03     12.11 o 
  19   1   3       52.57       44.11      7.91 o 
   0   2   3    27328.68    28835.09    445.99 o 
   1   2   3     1397.91     1333.53      8.41 o 
   3   2   3     9179.72     8627.91     58.13 o 
   4   2   3      789.97      776.71     10.14 o 
   5   2   3       68.31       67.85      1.83 o 
   6   2   3     4627.50     4663.66     37.54 o 
   7   2   3      462.52      457.89      7.66 o 
   8   2   3     1513.09     1563.69     16.11 o 
   9   2   3      132.45      176.40      5.91 o 
  10   2   3       20.08       30.60      2.84 o 
  11   2   3      631.14      615.60     11.26 o 
  12   2   3     1740.73     1774.48     31.72 o 
  13   2   3      202.33      204.46      9.61 o 
  14   2   3       16.84       19.57      3.85 o 
  15   2   3      508.20      456.53     16.50 o 
  16   2   3       79.57       72.67      5.59 o 
  17   2   3       75.98       59.48      7.57 o 
  18   2   3        0.00        4.88      5.36 o 
  19   2   3      174.78      158.20     15.61 o 
   1   3   3      461.29      438.51      5.59 o 
   2   3   3      246.67      251.25      3.50 o 
   3   3   3       12.94       13.08      1.13 o 
   4   3   3      608.74      571.94      8.15 o 
   5   3   3     2131.76     1944.28     16.03 o 
   6   3   3      806.71      847.79      9.60 o 
   7   3   3     3120.23     2925.00     28.56 o 
   8   3   3       11.75        4.48      1.23 o 
   9   3   3      305.65      237.95      6.67 o 
  10   3   3      495.84      541.46     11.24 o 
  11   3   3        6.11        8.91      4.31 o 
  12   3   3       69.82       78.71      5.16 o 
  13   3   3      918.48      966.11     18.65 o 
  14   3   3      226.85      195.23      8.71 o 
  15   3   3      414.38      432.07     17.04 o 
  16   3   3      910.21      999.49     29.10 o 
  17   3   3      171.77      195.91     14.08 o 
  18   3   3        0.76        7.42      6.56 o 
  19   3   3        0.10       15.74      4.80 o 
   0   4   3     6203.72     5915.15     66.55 o 
   1   4   3     3464.08     3332.58     24.81 o 
   2   4   3        2.01        3.15      1.23 o 
   3   4   3     2896.95     2806.43     23.53 o 
   4   4   3     2863.73     2885.43     24.95 o 
   5   4   3     1622.19     1628.85     16.18 o 
   6   4   3       57.87       39.41      3.22 o 
   7   4   3       11.35        2.97      1.32 o 
   8   4   3      210.28      249.53      6.37 o 
   9   4   3      455.39      423.01     11.93 o 
  10   4   3      994.99      990.31     17.45 o 
  11   4   3        9.30        8.38      2.97 o 
  12   4   3      337.44      358.78     13.91 o 
  13   4   3        0.52        5.45      2.89 o 
  14   4   3      793.01      807.84     17.37 o 
  15   4   3       79.50       66.81      6.05 o 
  16   4   3       21.55       34.51      5.06 o 
  17   4   3        6.02       14.45      4.02 o 
  18   4   3      483.63      435.65     31.67 o 
   1   5   3       63.10       75.30      4.01 o 
   2   5   3     2092.31     1983.18     19.72 o 
   3   5   3     1295.79     1308.38     22.00 o 
   4   5   3     2121.01     2130.11     20.99 o 
   5   5   3     4095.36     4202.49     43.90 o 
   6   5   3      238.07      266.05      7.56 o 
   7   5   3     1173.54     1217.10     15.10 o 
   8   5   3     1427.38     1463.51     25.95 o 
   9   5   3       44.32       59.04      3.54 o 
  10   5   3       31.58       36.95      3.88 o 
  11   5   3      753.58      748.26     14.50 o 
  12   5   3      232.93      255.02     12.56 o 
  13   5   3       11.05       13.23      4.41 o 
  14   5   3      859.75      839.43     22.06 o 
  15   5   3       56.61       39.08      5.33 o 
  16   5   3      901.65     1025.46     38.12 o 
  17   5   3       62.72       60.29      7.98 o 
  18   5   3        4.73        9.56      4.40 o 
   0   6   3     3610.97     3510.34     50.18 o 
   1   6   3      436.26      397.90      8.45 o 
   2   6   3       76.52       62.32      4.85 o 
   3   6   3       17.04       11.85      1.88 o 
   4   6   3     1447.69     1477.58     17.16 o 
   5   6   3        6.56       10.62      2.36 o 
   6   6   3      245.87      233.67      9.76 o 
   7   6   3      288.56      288.44     10.91 o 
   8   6   3       74.13       66.72      4.73 o 
   9   6   3       38.61       29.63      4.62 o 
  10   6   3      315.89      322.28     15.09 o 
  11   6   3       42.35       42.65      5.03 o 
  12   6   3       10.05       28.26      4.87 o 
  13   6   3      112.99      107.87      8.92 o 
  14   6   3       10.35       10.73      4.76 o 
  15   6   3      185.87      234.16     15.51 o 
  16   6   3       77.20       95.38      9.34 o 
  17   6   3       27.37       35.10      6.64 o 
   1   7   3      786.87      803.56     14.06 o 
   2   7   3       57.17       49.62      4.82 o 
   3   7   3       24.77       24.54      2.89 o 
   4   7   3        3.02        6.95      2.85 o 
   5   7   3       78.82       82.29      4.38 o 
   6   7   3      436.43      426.94     14.08 o 
   7   7   3      495.11      510.56     11.10 o 
   8   7   3      132.96      124.80      8.79 o 
   9   7   3     1589.76     1617.18     28.01 o 
  10   7   3      115.73      106.17      8.21 o 
  11   7   3      129.35      123.92      9.33 o 
  12   7   3        0.12        4.53      3.31 o 
  13   7   3        1.10        2.12      3.63 o 
  14   7   3        0.29        3.35      5.37 o 
  15   7   3       19.19       15.16      7.87 o 
  16   7   3       88.06       74.35      9.46 o 
   0   8   3      248.48      274.07     14.89 o 
   1   8   3      268.84      260.61     11.40 o 
   2   8   3        2.74        5.46      2.35 o 
   3   8   3        8.48        8.13      2.81 o 
   4   8   3       83.83       79.28      6.04 o 
   5   8   3      416.41      404.85     15.96 o 
   6   8   3       61.02       53.32      4.32 o 
   7   8   3       46.59       39.32      4.43 o 
   8   8   3       63.20       60.07      6.49 o 
   9   8   3        4.65       -1.46      3.94 o 
  10   8   3       55.44       68.11      5.49 o 
  11   8   3       79.90       76.98      8.36 o 
  12   8   3      105.84       79.07      7.77 o 
  13   8   3      157.17      146.14     11.12 o 
  14   8   3       14.19       19.41      4.70 o 
  15   8   3       11.22       18.55      5.63 o 
   1   9   3       68.18       59.22      4.38 o 
   2   9   3       49.75       44.64      4.99 o 
   3   9   3       22.71       22.31      3.75 o 
   4   9   3       83.71       96.31      8.46 o 
   5   9   3     1698.28     1915.69     38.30 o 
   6   9   3       31.67       19.98      4.44 o 
   7   9   3     2631.65     2897.86     58.03 o 
   8   9   3      103.87       75.30      6.51 o 
   9   9   3      708.28      731.48     22.62 o 
  10   9   3      582.84      596.60     22.96 o 
  11   9   3       85.99       77.63      8.82 o 
  12   9   3      147.90      167.42     13.48 o 
  13   9   3      443.00      502.21     30.69 o 
   0  10   3      205.75      212.22     19.45 o 
   1  10   3      640.59      684.82     15.43 o 
   2  10   3       47.43       49.90      4.51 o 
   3  10   3      155.93      140.77      7.92 o 
   4  10   3        6.28        4.86      3.24 o 
   5  10   3      381.87      388.16     16.66 o 
   6  10   3     1115.80     1228.99     35.81 o 
   7  10   3      171.10      180.68     13.21 o 
   8  10   3        0.11        6.67      4.19 o 
   9  10   3       25.64       15.75      4.10 o 
  10  10   3        4.09        6.24      4.56 o 
  11  10   3       19.19       16.14      5.60 o 
   1  11   3      239.20      244.71     14.44 o 
   2  11   3       56.11       63.56      5.91 o 
   3  11   3       62.23       55.19      6.15 o 
   4  11   3       31.48       25.69      4.25 o 
   5  11   3      133.94      148.87      9.84 o 
   6  11   3        6.36        6.03      4.84 o 
   7  11   3      351.29      318.74     17.08 o 
   8  11   3       37.80       37.74      6.41 o 
   9  11   3        0.64        5.56      3.78 o 
   0  12   3      966.61     1017.78     47.90 o 
   1  12   3       97.34       74.22      7.95 o 
   2  12   3       87.85       80.39      8.39 o 
   3  12   3      162.00      156.74     12.12 o 
   4  12   3        9.49       14.60      3.57 o 
   5  12   3      327.41      286.17     20.14 o 
   0   0   4    20173.97    21424.38    323.82 o 
   1   0   4     6147.29     5660.21     50.77 o 
   3   0   4     6744.00     5993.77     66.82 o 
   4   0   4    14855.21    14031.53    117.65 o 
   5   0   4     6755.02     6387.98     56.18 o 
   6   0   4     3346.89     3446.63     33.99 o 
   7   0   4     1865.54     1832.99     23.40 o 
   8   0   4     6064.78     6434.53     93.96 o 
   9   0   4     9514.68    10315.10    149.91 o 
  10   0   4      117.54      110.80      7.82 o 
  11   0   4     1345.84     1346.69     31.37 o 
  12   0   4       76.49       77.66      5.70 o 
  13   0   4      171.51      169.73      8.90 o 
  14   0   4     1910.55     1894.30     49.79 o 
  15   0   4      181.56      194.54     12.19 o 
  16   0   4       79.50       71.40      8.55 o 
  17   0   4       17.74       17.72      5.42 o 
  18   0   4      678.17      691.38     29.70 o 
  19   0   4      192.94      204.05     26.09 o 
   1   1   4      630.39      631.60      7.80 o 
   2   1   4     4239.43     3937.42     33.93 o 
   3   1   4     3690.43     3536.66     26.57 o 
   4   1   4      532.68      477.08      5.90 o 
   5   1   4     2836.55     2659.34     15.39 o 
   6   1   4     2872.08     2977.64     22.34 o 
   7   1   4     1086.67     1163.43      9.55 o 
   8   1   4     3314.25     3125.69     32.66 o 
   9   1   4      894.48      840.61     16.83 o 
  10   1   4     3150.52     3054.44     42.61 o 
  11   1   4     2574.01     2603.93     45.47 o 
  12   1   4      254.68      233.40     10.04 o 
  13   1   4        0.00       -2.63      4.90 o 
  14   1   4     5884.36     6156.06    106.61 o 
  15   1   4      487.50      529.19     16.79 o 
  16   1   4      520.64      489.51     16.75 o 
  17   1   4      132.40      116.94      8.50 o 
  18   1   4       46.01       32.90      4.86 o 
  19   1   4       13.53       10.49      4.59 o 
   0   2   4    72509.52    89643.73   4102.27 o 
   1   2   4    12101.59    11824.13     74.77 o 
   2   2   4    11947.90    11703.38     89.03 o 
   3   2   4     1899.35     1809.00     12.55 o 
   4   2   4       79.67       75.89      2.01 o 
   5   2   4       94.31       92.96      2.26 o 
   6   2   4       35.50       42.56      2.19 o 
   7   2   4      416.44      460.14      8.58 o 
   8   2   4      648.05      682.89     13.57 o 
   9   2   4        8.86        1.59      2.04 o 
  10   2   4      303.96      294.63      8.72 o 
  11   2   4      842.75      861.79     15.33 o 
  12   2   4        8.53        2.83      3.16 o 
  13   2   4      209.00      236.16     11.07 o 
  14   2   4       58.47       51.04      5.93 o 
  15   2   4      241.25      262.00     10.98 o 
  16   2   4      401.47      392.31     13.96 o 
  17   2   4      728.91      728.72     26.13 o 
  18   2   4      208.63      206.54     13.83 o 
  19   2   4       71.12       54.51      8.38 o 
   1   3   4     1231.57     1104.15      7.87 o 
   2   3   4     6443.45     6540.19     41.16 o 
   3   3   4        7.56       10.45      1.29 o 
   4   3   4      834.47      845.14      9.94 o 
   5   3   4     1096.27     1224.53     11.31 o 
   6   3   4     1863.33     1975.12     20.21 o 
   7   3   4      362.73      383.01      7.02 o 
   8   3   4      257.60      236.65      7.68 o 
   9   3   4      171.41      166.07      6.30 o 
  10   3   4      296.58      301.24     12.01 o 
  11   3   4      795.84      788.02     17.01 o 
  12   3   4      221.93      221.25      8.90 o 
  13   3   4      310.71      292.36     12.20 o 
  14   3   4       69.41       53.84      5.59 o 
  15   3   4      266.70      251.66     12.72 o 
  16   3   4       58.63       67.80      7.03 o 
  17   3   4      188.90      181.39     13.16 o 
  18   3   4       55.92       75.91      9.04 o 
  19   3   4        0.01        3.18      5.44 o 
   0   4   4    15201.03    15765.08    162.14 o 
   1   4   4      473.60      488.61      7.40 o 
   2   4   4    13041.05    13508.29    121.56 o 
   3   4   4     8097.56     8380.69     69.22 o 
   4   4   4     1682.56     1710.10     17.77 o 
   5   4   4     1404.81     1416.10     15.90 o 
   6   4   4       42.05       39.12      3.47 o 
   7   4   4       92.11       92.53      4.10 o 
   8   4   4     1098.26     1121.54     15.32 o 
   9   4   4        7.42        8.13      1.73 o 
  10   4   4       12.59        4.90      3.94 o 
  11   4   4     2832.21     2898.05     51.39 o 
  12   4   4      282.15      271.56     10.36 o 
  13   4   4      726.20      767.54     15.08 o 
  14   4   4      389.09      322.96     12.22 o 
  15   4   4      191.71      170.19     10.66 o 
  16   4   4      378.69      348.25     15.63 o 
  17   4   4       12.87       16.30      4.00 o 
  18   4   4       38.30       27.02      5.78 o 
   1   5   4        2.50        7.43      1.25 o 
   2   5   4       29.89       17.45      2.26 o 
   3   5   4      334.85      333.69      6.59 o 
   4   5   4       63.81       76.77      3.41 o 
   5   5   4      167.48      149.18      4.61 o 
   6   5   4      139.90      153.55      5.95 o 
   7   5   4      105.40      116.28      5.91 o 
   8   5   4      352.94      340.82     11.96 o 
   9   5   4       26.03       29.85      3.49 o 
  10   5   4      317.33      322.58     13.05 o 
  11   5   4      146.41      148.75      9.12 o 
  12   5   4       80.48       93.78      8.67 o 
  13   5   4      711.62      740.28     17.84 o 
  14   5   4      171.30      164.63     11.25 o 
  15   5   4       11.78        6.55      5.28 o 
  16   5   4        0.02        2.62      8.14 o 
  17   5   4        2.77        2.40      3.93 o 
   0   6   4      676.48      768.46     21.60 o 
   1   6   4     5766.98     6083.00     61.15 o 
   2   6   4      564.47      509.26     10.59 o 
   3   6   4       26.43       27.44      2.36 o 
   4   6   4       13.05        8.49      2.22 o 
   5   6   4       69.78       76.80      5.38 o 
   6   6   4      167.03      161.90      7.87 o 
   7   6   4     1295.01     1342.95     22.93 o 
   8   6   4       15.94        7.99      2.27 o 
   9   6   4      276.56      239.51     11.10 o 
  10   6   4        0.25        1.63      4.40 o 
  11   6   4      396.16      409.46     12.51 o 
  12   6   4        4.12        3.07      3.23 o 
  13   6   4      125.05      150.85     10.56 o 
  14   6   4      533.89      566.77     21.00 o 
  15   6   4        3.38        5.29      6.19 o 
  16   6   4      152.59      117.39     12.93 o 
  17   6   4       57.10       41.74      7.10 o 
   1   7   4      708.50      734.94     12.26 o 
   2   7   4        5.14       10.11      3.12 o 
   3   7   4      268.99      316.88     11.13 o 
   4   7   4        0.67       -0.20      3.40 o 
   5   7   4     1661.02     1762.76     28.88 o 
   6   7   4      347.82      374.96     12.78 o 
   7   7   4      474.72      471.58     15.23 o 
   8   7   4     1464.24     1502.02     25.96 o 
   9   7   4       99.25       93.68      9.02 o 
  10   7   4        4.55       11.42      3.57 o 
  11   7   4      167.21      206.07     12.12 o 
  12   7   4     1444.67     1524.62     38.92 o 
  13   7   4        1.49       -0.68      5.78 o 
  14   7   4      398.71      379.20     18.30 o 
  15   7   4      101.69      119.35     11.49 o 
  16   7   4      118.91      102.22     12.00 o 
   0   8   4      315.47      349.96     22.07 o 
   1   8   4      312.18      321.45     13.26 o 
   2   8   4      615.53      612.41     11.19 o 
   3   8   4       36.68       49.29      4.84 o 
   4   8   4      269.16      279.44     11.44 o 
   5   8   4      396.08      399.50     14.42 o 
   6   8   4      134.26      121.17      7.99 o 
   7   8   4      401.33      384.00     13.91 o 
   8   8   4      399.19      426.83     14.31 o 
   9   8   4       31.20       33.54      4.10 o 
  10   8   4      167.77      130.14      9.20 o 
  11   8   4       55.66       46.32      6.35 o 
  12   8   4        5.54       -0.70      4.59 o 
  13   8   4       62.99       69.16      8.46 o 
  14   8   4       26.10       27.66      4.81 o 
   1   9   4      206.74      218.65     10.18 o 
   2   9   4       31.15       25.96      3.64 o 
   3   9   4       54.71       60.35      6.32 o 
   4   9   4       46.91       51.31      5.42 o 
   5   9   4      218.67      218.01     12.08 o 
   6   9   4       38.33       40.70      4.24 o 
   7   9   4       16.70       15.95      3.42 o 
   8   9   4       82.82       83.48      6.57 o 
   9   9   4        0.00        6.90      3.00 o 
  10   9   4      162.43      172.15     13.90 o 
  11   9   4       21.47       18.74      4.19 o 
  12   9   4      286.25      250.48     17.22 o 
  13   9   4       50.96       43.92      7.05 o 
   0  10   4       19.53       24.54      3.99 o 
   1  10   4      177.71      188.35     11.58 o 
   2  10   4      121.66      115.25      8.51 o 
   3  10   4       11.23       11.63      3.07 o 
   4  10   4       20.08       30.83      3.47 o 
   5  10   4      135.87      134.36      9.38 o 
   6  10   4        2.21        7.48      3.17 o 
   7  10   4       60.00       61.66      5.90 o 
   8  10   4       38.41       30.57      5.80 o 
   9  10   4        3.22       11.22      4.06 o 
  10  10   4        2.56       17.89      4.26 o 
  11  10   4       50.56       32.10      6.20 o 
   1  11   4        1.68        4.88      3.48 o 
   2  11   4       48.86       46.08      5.70 o 
   3  11   4      124.38      120.20      9.42 o 
   4  11   4        1.37        9.91      3.87 o 
   5  11   4        1.05        4.71      4.00 o 
   6  11   4      142.63      116.95      9.55 o 
   7  11   4        0.47        2.93      3.34 o 
   8  11   4        4.88        6.70      4.82 o 
   0  12   4      306.24      267.78     29.53 o 
   1  12   4      161.69      164.50     12.50 o 
   2  12   4      134.67      126.46     12.38 o 
   3  12   4      231.09      205.58     15.81 o 
   4  12   4       18.81       21.80      5.26 o 
   1   1   5     1981.34     1816.91     12.54 o 
   2   1   5     2552.59     2423.20     18.24 o 
   3   1   5     2779.89     2478.48     17.75 o 
   4   1   5     2122.36     2012.56     12.47 o 
   5   1   5     6970.90     6842.54     49.46 o 
   6   1   5      879.26      901.05      8.97 o 
   7   1   5        0.69        0.77      1.33 o 
   8   1   5      538.03      509.69     10.54 o 
   9   1   5      193.07      218.71      6.76 o 
  10   1   5        3.70        5.50      1.81 o 
  11   1   5      118.29      114.12      6.42 o 
  12   1   5      407.93      373.04     12.09 o 
  13   1   5      669.30      702.52     17.87 o 
  14   1   5     1203.81     1167.65     22.46 o 
  15   1   5        0.36       -1.96      3.25 o 
  16   1   5       29.56       37.54      5.43 o 
  17   1   5       60.70       49.95      5.91 o 
  18   1   5        4.38        4.18      3.87 o 
  19   1   5       24.18       23.10      5.36 o 
   0   2   5    14837.03    13736.39    132.92 o 
   1   2   5     1407.37     1325.89     12.69 o 
   2   2   5      628.69      559.32      7.53 o 
   3   2   5     1355.41     1295.11      8.72 o 
   4   2   5     4930.46     4884.01     52.87 o 
   5   2   5      379.93      375.60      5.50 o 
   6   2   5     3853.42     4012.85     43.43 o 
   7   2   5     2178.17     2334.18     23.73 o 
   8   2   5      704.23      712.90     14.65 o 
   9   2   5      222.15      234.17      6.25 o 
  10   2   5        6.62       12.51      2.17 o 
  11   2   5       77.61       78.40      4.84 o 
  12   2   5      437.39      427.32     11.14 o 
  13   2   5      473.62      481.84     17.47 o 
  14   2   5      445.34      471.99     16.71 o 
  15   2   5       39.24       40.63      4.53 o 
  16   2   5       15.19        6.32      3.83 o 
  17   2   5      142.01      137.82     10.18 o 
  18   2   5      124.52       98.23      9.64 o 
  19   2   5       55.95       57.26      8.89 o 
   1   3   5     1014.73     1059.81      7.86 o 
   2   3   5     1618.08     1490.14     10.73 o 
   3   3   5     2541.68     2405.67     20.05 o 
   4   3   5     5509.97     5634.28     45.36 o 
   5   3   5     1108.81     1129.07     10.92 o 
   6   3   5     3483.05     3595.01     36.75 o 
   7   3   5      148.42       97.68      3.65 o 
   8   3   5     4714.37     4867.12     59.04 o 
   9   3   5     1023.11     1040.15     18.57 o 
  10   3   5      176.33      191.21      9.18 o 
  11   3   5      169.80      167.08      7.55 o 
  12   3   5       89.58       89.34      6.35 o 
  13   3   5      388.14      361.54     14.28 o 
  14   3   5      179.98      186.63      9.18 o 
  15   3   5        9.55       16.26      5.08 o 
  16   3   5        9.49        5.17      4.86 o 
  17   3   5      146.72      160.55     10.05 o 
  18   3   5        3.68       22.89      5.96 o 
   0   4   5     3106.02     2823.15     35.17 o 
   1   4   5      283.79      260.93      4.60 o 
   2   4   5     7138.82     6916.29     60.94 o 
   3   4   5        7.53       25.23      2.18 o 
   4   4   5      503.86      425.83      9.13 o 
   5   4   5     3228.77     3208.30     33.52 o 
   6   4   5     5157.82     5238.78     56.32 o 
   7   4   5     2201.67     2300.69     27.85 o 
   8   4   5      295.51      273.15     10.92 o 
   9   4   5      940.61     1009.19     20.39 o 
  10   4   5      108.95      112.93      5.34 o 
  11   4   5      727.46      779.27     15.19 o 
  12   4   5     1056.97      992.72     17.56 o 
  13   4   5      732.40      711.38     13.94 o 
  14   4   5      815.11      856.19     20.44 o 
  15   4   5       22.56       28.09      4.04 o 
  16   4   5       84.24      113.27     10.40 o 
  17   4   5       54.76       55.69      7.89 o 
  18   4   5       44.10       45.99      7.44 o 
   1   5   5      151.76      151.19      3.96 o 
   2   5   5     2719.31     2873.63     28.20 o 
   3   5   5      486.58      484.87      9.06 o 
   4   5   5       98.93      114.79      4.93 o 
   5   5   5      578.45      557.42     11.91 o 
   6   5   5      113.32      112.13      6.05 o 
   7   5   5     3072.24     3225.51     56.50 o 
   8   5   5       62.38       47.59      5.15 o 
   9   5   5      865.75      898.86     15.86 o 
  10   5   5      895.67      851.71     17.92 o 
  11   5   5     1382.18     1390.58     29.26 o 
  12   5   5      459.04      486.54     16.40 o 
  13   5   5      339.23      304.18     13.88 o 
  14   5   5       13.72       10.00      3.27 o 
  15   5   5        0.14       12.54      3.89 o 
  16   5   5       46.72       32.16      5.10 o 
  17   5   5       20.20       18.39      6.84 o 
   0   6   5     1413.51     1533.09     22.45 o 
   1   6   5        4.44        7.06      1.98 o 
   2   6   5       46.06       35.35      4.01 o 
   3   6   5      664.61      682.74     14.32 o 
   4   6   5       13.52       13.79      1.58 o 
   5   6   5      167.73      169.08      8.18 o 
   6   6   5       45.89       48.95      4.49 o 
   7   6   5       31.78       27.19      3.83 o 
   8   6   5      171.27      175.75      8.96 o 
   9   6   5      631.01      699.42     12.83 o 
  10   6   5     2787.63     2936.86     49.24 o 
  11   6   5        4.96        4.89      3.37 o 
  12   6   5      722.62      741.97     16.89 o 
  13   6   5      142.16      146.56     10.88 o 
  14   6   5      258.11      232.54     15.30 o 
  15   6   5       20.93       18.46      4.25 o 
  16   6   5       81.36       74.07      8.63 o 
   1   7   5      438.02      487.27     12.39 o 
   2   7   5      381.60      396.85     11.71 o 
   3   7   5     1795.15     1823.26     28.63 o 
   4   7   5      295.74      278.08     10.65 o 
   5   7   5     1648.22     1684.91     33.82 o 
   6   7   5      604.78      632.14     13.16 o 
   7   7   5      175.00      180.65     11.71 o 
   8   7   5        7.33        8.12      3.86 o 
   9   7   5      490.81      489.57     12.11 o 
  10   7   5      561.65      520.95     20.18 o 
  11   7   5       50.10       44.30      6.73 o 
  12   7   5       39.33       31.12      4.89 o 
  13   7   5      133.89      109.91      9.48 o 
  14   7   5        0.00        9.55      3.70 o 
  15   7   5       10.31       19.94      6.23 o 
   0   8   5      535.49      514.97     14.47 o 
   1   8   5      190.36      208.00      9.10 o 
   2   8   5       33.63       35.39      4.53 o 
   3   8   5     1691.09     1849.23     33.36 o 
   4   8   5      348.58      365.24     12.59 o 
   5   8   5      134.64      135.80      7.75 o 
   6   8   5        6.93        7.90      5.14 o 
   7   8   5     1507.43     1520.47     29.35 o 
   8   8   5       92.98       94.02      8.14 o 
   9   8   5        8.04       17.59      3.69 o 
  10   8   5        3.32       11.56      3.58 o 
  11   8   5      420.16      398.27     18.00 o 
  12   8   5       21.29       24.35      4.31 o 
  13   8   5      167.15      159.82     14.71 o 
  14   8   5       20.22       21.41      5.46 o 
   1   9   5     1103.30     1142.24     20.65 o 
   2   9   5      554.73      566.33     12.84 o 
   3   9   5       49.90       41.28      4.86 o 
   4   9   5       96.46       91.94      7.31 o 
   5   9   5        0.72        6.24      4.44 o 
   6   9   5      183.40      190.61     10.40 o 
   7   9   5        3.12        2.54      4.63 o 
   8   9   5      336.31      340.17     16.33 o 
   9   9   5      218.83      218.34     12.86 o 
  10   9   5      218.46      239.94     15.58 o 
  11   9   5       98.35       91.89      9.43 o 
  12   9   5       72.10       64.32      8.63 o 
  13   9   5      150.53      134.22     12.52 o 
   0  10   5      197.52      211.31     19.12 o 
   1  10   5       13.69       15.56      3.38 o 
   2  10   5      156.13      165.99     10.37 o 
   3  10   5      341.55      367.76     20.12 o 
   4  10   5       24.01       21.85      3.77 o 
   5  10   5      201.08      178.10     12.90 o 
   6  10   5        3.54       -4.91      5.62 o 
   7  10   5      137.90      130.14     10.40 o 
   8  10   5        3.51        8.25      3.12 o 
   9  10   5       13.47        8.01      4.70 o 
  10  10   5        3.42        7.74      4.16 o 
  11  10   5       68.90       55.79      7.95 o 
   1  11   5      228.20      207.64     13.69 o 
   2  11   5       21.72       13.47      3.64 o 
   3  11   5      242.30      240.49     12.46 o 
   4  11   5       69.76       68.58      7.33 o 
   5  11   5       24.30       14.10      3.67 o 
   6  11   5       25.93       26.89      4.66 o 
   7  11   5       48.01       33.02      5.71 o 
   8  11   5      142.02      134.54     12.71 o 
   0  12   5      210.83      206.70     26.42 o 
   1  12   5        0.00       16.83      5.30 o 
   2  12   5        0.12        9.89      4.86 o 
   3  12   5        0.28       -3.79      4.45 o 
   0   0   6      277.20      219.18      6.24 o 
   1   0   6       11.38        4.47      1.77 o 
   2   0   6    15580.55    15365.31    119.90 o 
   3   0   6      232.45      213.23      4.03 o 
   4   0   6       85.93       79.17      3.12 o 
   5   0   6      562.44      510.19     10.31 o 
   6   0   6       46.66       75.17      3.95 o 
   7   0   6     2948.46     3144.12     43.49 o 
   8   0   6       27.67       41.02      4.81 o 
   9   0   6       56.59       54.10      6.10 o 
  10   0   6      267.72      209.21     12.15 o 
  11   0   6      701.77      647.44     18.98 o 
  12   0   6     1267.07     1288.06     30.26 o 
  13   0   6     1733.76     1893.09     43.38 o 
  14   0   6     4529.83     4715.43    128.04 o 
  15   0   6     1158.96     1129.32     34.14 o 
  16   0   6       37.86       45.25      9.02 o 
  17   0   6     1018.15     1070.06     51.90 o 
  18   0   6     1045.04     1124.67     52.35 o 
  19   0   6      214.08      245.36     23.66 o 
   1   1   6     3648.07     3603.58     21.42 o 
   2   1   6      221.77      178.18      2.47 o 
   3   1   6       48.68       59.62      1.97 o 
   4   1   6        3.77        5.06      0.75 o 
   5   1   6      150.68      143.34      2.78 o 
   6   1   6      413.98      357.82      5.97 o 
   7   1   6       48.00       72.86      3.92 o 
   8   1   6     2186.77     2421.04     27.44 o 
   9   1   6       79.59      116.97      5.26 o 
  10   1   6        8.76        9.62      2.90 o 
  11   1   6      151.88      152.12      7.18 o 
  12   1   6       40.56       28.18      3.84 o 
  13   1   6     1779.19     1893.03     32.10 o 
  14   1   6      250.24      238.39     11.08 o 
  15   1   6       96.07      123.97      8.89 o 
  16   1   6      719.05      711.81     24.52 o 
  17   1   6        2.78        6.35      6.80 o 
  18   1   6      338.02      313.34     16.20 o 
  19   1   6       38.32       37.63      9.07 o 
   0   2   6       29.13       34.53      3.25 o 
   1   2   6     4966.32     4870.33     43.92 o 
   2   2   6     1615.81     1515.51     12.60 o 
   3   2   6       20.85       23.18      1.15 o 
   4   2   6     2991.63     2873.14     21.07 o 
   5   2   6        4.50        7.68      1.26 o 
   6   2   6       68.79       95.61      3.36 o 
   7   2   6     1721.92     1813.61     19.34 o 
   8   2   6      163.83      178.18      6.19 o 
   9   2   6      155.46      145.49      5.60 o 
  10   2   6     1098.51     1136.43     19.50 o 
  11   2   6        6.73       11.69      3.19 o 
  12   2   6      657.14      661.35     12.41 o 
  13   2   6      975.26      980.17     21.39 o 
  14   2   6       15.67       12.87      3.42 o 
  15   2   6      645.31      701.23     18.83 o 
  16   2   6      551.03      578.11     22.01 o 
  17   2   6        1.97        3.69      3.93 o 
  18   2   6       13.99        7.22      3.40 o 
   1   3   6       25.24       28.46      1.53 o 
   2   3   6      238.97      214.61      3.64 o 
   3   3   6     9164.07     9271.74     80.86 o 
   4   3   6      957.29      903.20     11.01 o 
   5   3   6      247.24      264.14      5.13 o 
   6   3   6       13.33       15.22      1.96 o 
   7   3   6     1000.91     1034.04     12.07 o 
   8   3   6       28.96       27.52      2.91 o 
   9   3   6      239.57      218.48      8.93 o 
  10   3   6       70.13       69.28      4.87 o 
  11   3   6      123.04      116.88      6.84 o 
  12   3   6        2.75        5.11      3.05 o 
  13   3   6      328.08      340.70     12.55 o 
  14   3   6        0.12        0.04      4.04 o 
  15   3   6      569.72      601.30     18.81 o 
  16   3   6      101.14      106.86     10.66 o 
  17   3   6       33.25       34.85      5.65 o 
  18   3   6       69.32       73.12      9.39 o 
   0   4   6    16031.31    15699.03    298.50 o 
   1   4   6       18.35       36.27      3.10 o 
   2   4   6      507.44      477.49      9.04 o 
   3   4   6       47.82       52.82      4.08 o 
   4   4   6     4332.42     4633.50     50.96 o 
   5   4   6     1002.83     1104.87     21.50 o 
   6   4   6        5.62        1.10      2.31 o 
   7   4   6      178.06      160.34      5.59 o 
   8   4   6       11.91       12.43      2.13 o 
   9   4   6      451.16      446.98     14.06 o 
  10   4   6       94.21       96.86      6.20 o 
  11   4   6      459.64      411.25     13.60 o 
  12   4   6      430.91      434.07     14.74 o 
  13   4   6      246.98      214.14     12.17 o 
  14   4   6        1.33        5.19      5.98 o 
  15   4   6      482.70      490.24     19.43 o 
  16   4   6        3.57        3.39      5.02 o 
  17   4   6       78.29      102.40      9.70 o 
  18   4   6      158.03      148.50     12.99 o 
   1   5   6      307.78      271.37      5.71 o 
   2   5   6     1584.48     1575.75     16.79 o 
   3   5   6     1069.60      997.67     11.04 o 
   4   5   6      139.59      146.11      5.08 o 
   5   5   6      255.36      242.64      6.30 o 
   6   5   6      796.32      836.56     13.93 o 
   7   5   6       15.68        5.98      2.47 o 
   8   5   6     1439.39     1495.67     26.53 o 
   9   5   6      328.30      320.65     12.30 o 
  10   5   6      606.57      647.35     17.33 o 
  11   5   6     1046.82     1096.30     23.70 o 
  12   5   6       31.68       38.74      5.21 o 
  13   5   6        3.05        7.59      3.89 o 
  14   5   6       23.55       25.49      3.78 o 
  15   5   6        1.69        5.68      3.97 o 
  16   5   6       21.48       17.42      3.68 o 
  17   5   6       88.28      104.05     11.98 o 
   0   6   6     1131.17     1040.82     21.62 o 
   1   6   6      520.25      557.57     11.11 o 
   2   6   6     4526.95     4503.23    100.54 o 
   3   6   6     1657.52     1675.96     26.57 o 
   4   6   6      380.74      428.04     12.32 o 
   5   6   6       95.68       88.49      5.08 o 
   6   6   6      780.15      773.68     13.58 o 
   7   6   6       21.77       20.61      3.00 o 
   8   6   6     1112.44     1145.38     21.08 o 
   9   6   6       61.88       47.36      4.78 o 
  10   6   6     1550.68     1636.29     32.12 o 
  11   6   6       23.85       17.63      3.95 o 
  12   6   6       10.63       14.54      3.79 o 
  13   6   6        3.71        1.20      6.18 o 
  14   6   6       26.83       33.99      4.86 o 
  15   6   6       45.34       37.52      5.60 o 
  16   6   6        0.01        8.64      4.30 o 
   1   7   6      168.23      155.84      5.66 o 
   2   7   6      229.05      239.64      8.34 o 
   3   7   6       18.20       18.44      2.23 o 
   4   7   6     1377.38     1309.01     20.72 o 
   5   7   6     1538.31     1581.64     29.88 o 
   6   7   6      779.98      812.91     16.73 o 
   7   7   6      725.97      770.27     18.44 o 
   8   7   6      378.50      380.29     14.14 o 
   9   7   6      148.91      148.60      8.29 o 
  10   7   6     2162.61     2282.51     48.16 o 
  11   7   6      477.87      547.03     15.84 o 
  12   7   6       26.16       32.54      4.81 o 
  13   7   6       83.44       81.16      7.50 o 
  14   7   6      222.67      213.46     13.72 o 
  15   7   6      205.63      178.47     16.48 o 
   0   8   6     1804.86     1934.13     49.05 o 
   1   8   6      141.19      127.46      6.64 o 
   2   8   6       51.75       41.25      3.82 o 
   3   8   6      259.78      259.62     11.61 o 
   4   8   6       10.57       13.59      2.88 o 
   5   8   6     1185.40     1246.30     23.65 o 
   6   8   6      286.37      276.30     13.68 o 
   7   8   6       16.19       16.11      3.27 o 
   8   8   6       41.74       43.00      4.42 o 
   9   8   6      178.86      194.65     12.99 o 
  10   8   6       89.00       67.35      7.77 o 
  11   8   6      669.68      725.73     29.30 o 
  12   8   6      657.59      683.68     21.84 o 
  13   8   6        4.72        5.37      4.53 o 
  14   8   6       23.48       17.65      5.03 o 
   1   9   6       41.76       40.00      4.28 o 
   2   9   6       89.55      109.89      7.70 o 
   3   9   6       29.69       34.57      3.84 o 
   4   9   6      465.21      477.23     16.92 o 
   5   9   6       69.77       67.61      5.24 o 
   6   9   6      716.55      741.18     18.88 o 
   7   9   6      844.68      882.47     27.10 o 
   8   9   6      139.10      150.92     10.42 o 
   9   9   6        0.01        4.33      5.45 o 
  10   9   6      153.08      113.54      9.83 o 
  11   9   6       45.80       37.59      5.66 o 
  12   9   6      167.22      123.59     14.18 o 
   0  10   6        1.52        4.89      5.27 o 
   1  10   6        0.09        7.67      3.56 o 
   2  10   6      284.41      327.78     18.13 o 
   3  10   6      355.60      345.00     15.50 o 
   4  10   6      300.52      303.27     18.67 o 
   5  10   6      338.70      325.76     16.28 o 
   6  10   6      110.47      101.69      8.26 o 
   7  10   6     1034.36     1055.04     29.50 o 
   8  10   6       16.69       15.27      4.65 o 
   9  10   6        1.61       10.05      3.73 o 
  10  10   6      111.38      106.67     12.76 o 
   1  11   6      151.93      145.30     11.20 o 
   2  11   6      281.11      273.69     19.54 o 
   3  11   6       36.56       25.53      5.26 o 
   4  11   6       15.55       18.07      4.94 o 
   5  11   6      241.83      211.33     14.72 o 
   6  11   6        3.50        9.46      3.94 o 
   7  11   6        9.98       13.83      5.34 o 
   0  12   6       23.15       34.77      8.25 o 
   1  12   6        0.29        4.95      7.03 o 
   2  12   6       19.32       28.27      5.67 o 
   1   1   7      280.28      258.03      3.73 o 
   2   1   7      127.20      109.78      2.20 o 
   3   1   7        5.48       14.03      0.98 o 
   4   1   7      237.72      236.18      3.84 o 
   5   1   7     2290.55     2383.04     19.57 o 
   6   1   7     1431.62     1184.54     21.93 o 
   7   1   7       15.32        6.29      1.32 o 
   8   1   7     1457.38     1382.83     19.44 o 
   9   1   7        5.47        7.10      2.00 o 
  10   1   7      298.85      293.12     10.45 o 
  11   1   7      100.83      104.17      5.39 o 
  12   1   7     4458.18     4556.90     97.97 o 
  13   1   7     2077.52     2210.12     37.12 o 
  14   1   7       57.39       46.24      4.42 o 
  15   1   7       11.85       17.96      3.52 o 
  16   1   7       27.94       27.09      4.40 o 
  17   1   7        0.08        7.83      3.83 o 
  18   1   7      202.54      205.65     13.38 o 
   0   2   7      821.59      918.01     14.52 o 
   1   2   7     1998.55     1881.45     13.65 o 
   2   2   7     5793.02     5717.40     42.51 o 
   3   2   7     2947.33     3017.18     27.16 o 
   4   2   7        2.52        8.80      1.41 o 
   5   2   7     2918.39     2792.85     26.53 o 
   6   2   7     1451.07     1542.73     17.24 o 
   7   2   7      315.72      353.39      7.58 o 
   8   2   7      835.53      924.36     14.73 o 
   9   2   7      123.21      117.22      6.16 o 
  10   2   7        4.30        9.63      1.61 o 
  11   2   7      656.56      665.32     11.92 o 
  12   2   7      145.94      144.61      7.83 o 
  13   2   7       49.57       51.10      5.48 o 
  14   2   7      272.84      239.68      9.93 o 
  15   2   7       70.05       57.52      5.48 o 
  16   2   7      178.97      171.31     13.72 o 
  17   2   7       69.35       81.50      8.92 o 
  18   2   7       94.55       80.22      8.80 o 
   1   3   7      889.98      956.44     12.05 o 
   2   3   7      470.58      432.68      7.37 o 
   3   3   7        0.87        6.43      2.39 o 
   4   3   7      800.95      745.55     13.93 o 
   5   3   7       42.07       21.60      2.01 o 
   6   3   7     4601.77     4815.40     49.90 o 
   7   3   7      731.28      676.87     13.36 o 
   8   3   7      220.47      172.46      7.62 o 
   9   3   7     2060.14     2078.02     36.50 o 
  10   3   7      916.54      926.33     16.94 o 
  11   3   7       22.80       19.79      3.86 o 
  12   3   7      392.45      384.06     15.36 o 
  13   3   7        0.70        5.93      4.10 o 
  14   3   7     1100.02     1123.30     24.00 o 
  15   3   7       90.28       91.97      8.29 o 
  16   3   7      371.62      383.66     19.33 o 
  17   3   7       64.86       78.36      8.66 o 
  18   3   7       17.67       25.74      5.02 o 
   0   4   7     4466.71     4466.92     71.19 o 
   1   4   7     3524.45     3626.05     35.33 o 
   2   4   7     4568.42     4507.69     47.94 o 
   3   4   7      640.55      550.42     10.77 o 
   4   4   7     1273.88     1249.55     13.61 o 
   5   4   7     2137.99     2048.64     26.84 o 
   6   4   7      638.37      639.15     13.52 o 
   7   4   7      445.92      510.95     10.50 o 
   8   4   7       25.64       17.04      2.65 o 
   9   4   7      153.40      171.20     10.46 o 
  10   4   7      853.77      843.67     17.67 o 
  11   4   7      648.34      660.29     13.91 o 
  12   4   7      144.44      143.91      8.80 o 
  13   4   7       18.36       27.32      4.89 o 
  14   4   7       14.46       20.10      4.23 o 
  15   4   7       23.74       27.36      4.67 o 
  16   4   7       17.13       12.12      4.69 o 
  17   4   7        1.34        8.86      4.63 o 
   1   5   7      159.90      175.13      4.58 o 
   2   5   7      319.01      345.96      7.46 o 
   3   5   7        0.93        0.09      1.51 o 
   4   5   7     1483.69     1624.20     17.38 o 
   5   5   7       91.65      111.46      5.31 o 
   6   5   7      754.57      754.75     12.89 o 
   7   5   7       21.32       19.76      3.67 o 
   8   5   7       34.18       22.25      2.97 o 
   9   5   7        3.40        3.75      2.72 o 
  10   5   7        6.61        3.84      4.56 o 
  11   5   7       58.90       58.24      6.97 o 
  12   5   7      102.04      100.60      8.85 o 
  13   5   7        0.26        5.78      4.04 o 
  14   5   7      651.80      632.20     21.08 o 
  15   5   7       54.88       51.31      6.77 o 
  16   5   7      235.61      266.24     14.55 o 
  17   5   7        0.77       15.29      4.50 o 
   0   6   7     4219.94     4545.89    103.46 o 
   1   6   7      473.06      477.95     13.31 o 
   2   6   7     1494.91     1525.90     24.13 o 
   3   6   7     1223.12     1174.91     18.97 o 
   4   6   7     1034.11     1044.53     17.35 o 
   5   6   7      348.51      343.47     12.11 o 
   6   6   7      529.16      517.34      9.32 o 
   7   6   7      116.41      115.76      6.73 o 
   8   6   7       23.38       22.69      4.14 o 
   9   6   7      246.19      270.34     12.33 o 
  10   6   7      126.28      144.41      8.62 o 
  11   6   7       66.93       68.69      7.28 o 
  12   6   7      584.96      540.95     17.84 o 
  13   6   7      117.77      100.85      8.13 o 
  14   6   7       44.95       39.92      5.93 o 
  15   6   7        5.62       10.82      4.38 o 
  16   6   7       10.23       11.41      4.91 o 
   1   7   7       26.60       22.11      2.76 o 
   2   7   7       37.61       21.99      2.82 o 
   3   7   7      495.92      503.42      9.17 o 
   4   7   7      882.34      921.43     15.20 o 
   5   7   7        8.24       18.31      3.25 o 
   6   7   7      449.17      484.75     16.86 o 
   7   7   7      205.55      178.24     10.37 o 
   8   7   7       15.12        6.00      3.39 o 
   9   7   7       25.25       32.45      4.27 o 
  10   7   7       14.49       14.19      4.05 o 
  11   7   7        1.60        1.22      3.56 o 
  12   7   7      104.86      100.85      8.36 o 
  13   7   7      668.12      679.43     22.58 o 
  14   7   7       36.47       28.96      4.34 o 
  15   7   7      100.25       78.86      9.25 o 
   0   8   7      342.20      325.43     18.48 o 
   1   8   7       67.29       61.92      4.66 o 
   2   8   7      679.58      671.51     14.55 o 
   3   8   7       58.92       58.12      4.13 o 
   4   8   7      170.84      156.15      7.12 o 
   5   8   7     1938.22     1923.16     36.67 o 
   6   8   7        0.03        4.51      3.04 o 
   7   8   7        5.47       12.41      3.23 o 
   8   8   7      347.39      369.32     12.52 o 
   9   8   7       67.71       77.67      8.13 o 
  10   8   7       19.82       30.10      4.10 o 
  11   8   7       47.07       54.28      7.09 o 
  12   8   7       31.10       21.13      4.72 o 
  13   8   7       14.01       18.57      4.49 o 
  14   8   7        4.89       10.08      3.67 o 
   1   9   7       49.77       38.75      3.79 o 
   2   9   7      339.82      301.71     11.79 o 
   3   9   7     1310.87     1372.87     28.17 o 
   4   9   7       43.90       32.62      5.41 o 
   5   9   7       22.30       29.77      3.39 o 
   6   9   7       25.95       17.85      3.35 o 
   7   9   7      382.97      375.62     13.45 o 
   8   9   7       15.11       16.56      3.23 o 
   9   9   7      521.20      575.40     21.83 o 
  10   9   7      313.25      301.13     17.92 o 
  11   9   7       15.97       17.79      4.72 o 
  12   9   7       95.36       71.43     10.07 o 
   0  10   7      527.31      537.64     28.05 o 
   1  10   7      904.85      949.70     29.92 o 
   2  10   7      539.86      594.29     23.01 o 
   3  10   7       29.72       26.52      4.64 o 
   4  10   7      455.47      437.10     21.26 o 
   5  10   7      354.04      370.40     17.49 o 
   6  10   7      254.16      241.88     12.74 o 
   7  10   7       44.37       53.06      6.57 o 
   8  10   7       20.19       19.27      4.78 o 
   9  10   7       33.79       24.46      6.22 o 
  10  10   7       17.84       26.94      7.05 o 
   1  11   7       46.11       38.31      5.98 o 
   2  11   7      166.20      156.08     12.46 o 
   3  11   7        0.50        8.48      4.22 o 
   4  11   7       26.51       24.57      7.79 o 
   5  11   7       44.85       45.72      7.92 o 
   6  11   7      221.91      198.00     14.05 o 
   7  11   7       37.59       44.47      6.91 o 
   0   0   8      241.66      277.55      8.03 o 
   1   0   8    10746.48    10534.58    111.37 o 
   2   0   8     3238.58     3140.14     34.35 o 
   3   0   8     8449.76     8091.89    132.10 o 
   4   0   8     4186.61     4213.59     48.21 o 
   5   0   8     7891.62     8088.72     98.88 o 
   6   0   8     6261.36     6544.65     97.26 o 
   7   0   8     1333.14     1526.80     24.43 o 
   8   0   8       77.49       68.52      6.24 o 
   9   0   8      795.01      849.54     20.00 o 
  10   0   8     1691.57     1797.61     50.70 o 
  11   0   8      311.85      328.71     14.97 o 
  12   0   8      812.32      867.63     22.40 o 
  13   0   8      145.06      121.34     12.70 o 
  14   0   8      183.98      197.28     17.95 o 
  15   0   8       11.80        2.92      3.83 o 
  16   0   8      935.21      934.60     46.74 o 
  17   0   8      386.37      365.03     25.37 o 
  18   0   8      365.41      381.45     35.00 o 
   1   1   8      353.49      309.68      4.57 o 
   2   1   8     1051.25     1111.39      9.08 o 
   3   1   8        0.12        1.98      1.40 o 
   4   1   8      539.13      537.48      8.91 o 
   5   1   8      441.32      534.28      9.83 o 
   6   1   8     4740.61     4845.11     47.04 o 
   7   1   8      879.94      917.92     13.92 o 
   8   1   8      259.93      261.91      6.42 o 
   9   1   8      113.30       99.57      4.58 o 
  10   1   8     2515.06     2558.48     42.83 o 
  11   1   8      373.47      330.12     13.46 o 
  12   1   8     3068.45     3138.94     50.07 o 
  13   1   8        0.04        0.27      4.12 o 
  14   1   8      254.85      241.39     11.19 o 
  15   1   8      154.96      156.76      9.79 o 
  16   1   8     1280.43     1232.79     50.00 o 
  17   1   8      124.25      141.00      9.78 o 
  18   1   8       20.82       37.94      6.08 o 
   0   2   8    15972.62    17192.29    205.87 o 
   1   2   8      963.45      941.57      9.00 o 
   2   2   8     2627.78     2900.65     23.48 o 
   3   2   8     3243.16     3124.90     30.56 o 
   4   2   8      699.62      705.51     12.44 o 
   5   2   8        2.80        2.14      1.43 o 
   6   2   8     5170.12     5361.70     53.76 o 
   7   2   8      831.64      938.75     11.58 o 
   8   2   8      308.89      336.41     10.03 o 
   9   2   8     1409.16     1460.98     24.89 o 
  10   2   8      676.57      677.05     11.83 o 
  11   2   8      278.23      276.54     11.26 o 
  12   2   8      985.11      956.44     17.04 o 
  13   2   8      153.38      161.17      8.06 o 
  14   2   8      357.39      346.20     13.77 o 
  15   2   8       71.89       85.11      7.70 o 
  16   2   8        3.69       16.41      4.17 o 
  17   2   8        2.61       13.03      3.67 o 
  18   2   8       89.36       88.93      9.15 o 
   1   3   8        1.18        3.50      1.69 o 
   2   3   8     1249.35     1159.13     23.24 o 
   3   3   8     1310.34     1328.07     21.89 o 
   4   3   8     8371.87     8949.04     86.56 o 
   5   3   8        1.93        2.51      2.17 o 
   6   3   8       64.38       57.75      4.40 o 
   7   3   8      482.24      491.84     12.94 o 
   8   3   8        7.07        9.22      2.89 o 
   9   3   8     1457.38     1512.29     26.09 o 
  10   3   8      901.96      909.34     17.05 o 
  11   3   8      221.52      216.03     13.75 o 
  12   3   8      558.94      542.62     12.70 o 
  13   3   8       72.37       62.42      5.70 o 
  14   3   8        2.73        5.01      5.36 o 
  15   3   8       22.34       22.22      3.93 o 
  16   3   8       27.90       23.51      4.33 o 
  17   3   8        6.89        8.60      6.08 o 
   0   4   8      724.58      797.18     25.36 o 
   1   4   8      486.83      472.13     10.34 o 
   2   4   8     3957.29     4058.13     45.31 o 
   3   4   8     1488.91     1600.39     16.45 o 
   4   4   8     1675.66     1597.09     16.41 o 
   5   4   8      459.83      456.11      9.13 o 
   6   4   8      367.17      354.57     10.95 o 
   7   4   8      657.33      659.65     11.73 o 
   8   4   8     3376.62     3537.28     90.08 o 
   9   4   8       82.87       65.87      5.62 o 
  10   4   8      969.15      960.46     18.75 o 
  11   4   8      206.90      224.37     16.02 o 
  12   4   8      495.78      523.91     15.71 o 
  13   4   8      237.18      255.92     13.89 o 
  14   4   8        8.14       11.63      3.85 o 
  15   4   8      184.99      205.22     12.41 o 
  16   4   8        6.03        6.42      5.03 o 
  17   4   8        6.64       13.90      4.33 o 
   1   5   8     1287.55     1351.36     16.04 o 
   2   5   8       77.61       87.89      4.62 o 
   3   5   8      216.73      223.38      7.75 o 
   4   5   8       44.18       36.19      2.90 o 
   5   5   8      545.38      529.82     11.78 o 
   6   5   8       26.38       24.40      3.02 o 
   7   5   8        3.60        3.05      2.70 o 
   8   5   8      831.19      808.97     15.31 o 
   9   5   8      175.74      197.51     11.26 o 
  10   5   8       35.52       19.44      3.92 o 
  11   5   8       68.96       47.49      5.86 o 
  12   5   8     1662.56     1692.53     36.38 o 
  13   5   8      122.49      135.01      9.25 o 
  14   5   8        1.53        4.15      5.14 o 
  15   5   8      150.77      148.54     10.81 o 
  16   5   8      178.89      191.89     15.59 o 
   0   6   8      192.46      168.37      8.09 o 
   1   6   8      386.58      373.67     11.51 o 
   2   6   8      143.63      152.56      5.92 o 
   3   6   8     1506.14     1563.09     24.47 o 
   4   6   8      112.94      122.04      5.24 o 
   5   6   8       78.01       74.65      4.69 o 
   6   6   8      168.96      160.44      7.21 o 
   7   6   8        1.21        5.93      2.52 o 
   8   6   8       27.80       23.59      3.60 o 
   9   6   8      258.22      280.09     10.94 o 
  10   6   8     1440.57     1419.19     35.34 o 
  11   6   8     1037.80     1103.53     29.03 o 
  12   6   8       12.67        3.80      3.66 o 
  13   6   8      110.86      109.56      8.90 o 
  14   6   8       46.25       57.01      7.31 o 
  15   6   8      270.59      269.06     15.08 o 
   1   7   8      299.22      302.10     10.21 o 
   2   7   8     1500.54     1487.54     23.92 o 
   3   7   8      134.27      124.96      5.55 o 
   4   7   8      563.98      571.89     11.96 o 
   5   7   8      405.14      396.99     13.66 o 
   6   7   8        5.68       13.15      3.19 o 
   7   7   8      590.63      615.37     12.91 o 
   8   7   8      865.47      884.71     18.37 o 
   9   7   8        7.14       13.37      4.48 o 
  10   7   8      408.86      428.82     15.20 o 
  11   7   8        3.38       -0.21      4.90 o 
  12   7   8      202.33      130.35     12.54 o 
  13   7   8       80.90       57.04      6.53 o 
  14   7   8      421.73      440.45     22.98 o 
   0   8   8      107.23      115.38     11.09 o 
   1   8   8        9.29       11.47      4.38 o 
   2   8   8      404.42      404.62     15.58 o 
   3   8   8        0.39        5.16      4.11 o 
   4   8   8      242.90      265.23     10.92 o 
   5   8   8      128.15      119.97      8.11 o 
   6   8   8        0.05        3.13      2.89 o 
   7   8   8       51.70       52.67      4.91 o 
   8   8   8      125.33      122.38      8.71 o 
   9   8   8      167.91      181.44     12.13 o 
  10   8   8        6.60       11.49      4.57 o 
  11   8   8      283.93      248.52     15.29 o 
  12   8   8      809.43      851.28     29.85 o 
  13   8   8       12.24       11.06      4.23 o 
   1   9   8       58.62       49.91      5.57 o 
   2   9   8       61.84       54.38      5.35 o 
   3   9   8      106.61      112.02      9.00 o 
   4   9   8        1.17        1.24      3.27 o 
   5   9   8      178.74      148.74     12.78 o 
   6   9   8      183.01      191.82     13.08 o 
   7   9   8        0.89        1.40      4.57 o 
   8   9   8        0.39       11.99      3.60 o 
   9   9   8        0.01        0.89      5.68 o 
  10   9   8        3.31       -3.30      6.00 o 
  11   9   8       55.88       35.39      6.56 o 
   0  10   8     1116.51     1184.49     51.80 o 
   1  10   8       33.81       31.62      6.08 o 
   2  10   8        0.18       -2.66      5.70 o 
   3  10   8       61.24       84.38      9.46 o 
   4  10   8       96.60       95.43      8.02 o 
   5  10   8       68.32       86.56     10.05 o 
   6  10   8      109.64      135.24     10.66 o 
   7  10   8       59.27       46.08      9.23 o 
   8  10   8        0.15        3.42      4.98 o 
   9  10   8        2.39       12.72      4.04 o 
   1  11   8        2.76       15.51      4.44 o 
   2  11   8       43.81       33.12      5.34 o 
   3  11   8       32.47       24.13      5.26 o 
   4  11   8       16.13       22.06      5.26 o 
   5  11   8        3.46        7.62      3.84 o 
   6  11   8       28.63       10.29      6.24 o 
   1   1   9       19.37       21.72      1.81 o 
   2   1   9       49.35       49.93      3.49 o 
   3   1   9     1251.62     1376.67     17.81 o 
   4   1   9      534.16      569.11      9.99 o 
   5   1   9     4758.30     5017.59     48.98 o 
   6   1   9     1721.32     1780.15     17.72 o 
   7   1   9     1390.31     1388.10     15.58 o 
   8   1   9        3.40        7.74      1.32 o 
   9   1   9      594.83      546.38      9.81 o 
  10   1   9      169.94      167.47      8.34 o 
  11   1   9       21.43       15.83      3.31 o 
  12   1   9     1352.05     1397.36     27.19 o 
  13   1   9     1136.97     1243.94     23.42 o 
  14   1   9      803.19      884.22     23.22 o 
  15   1   9       27.41       24.13      6.68 o 
  16   1   9      219.65      217.97     15.28 o 
  17   1   9        7.30       16.02      5.48 o 
  18   1   9       49.11       61.67      7.67 o 
   0   2   9     3912.25     3962.16     55.55 o 
   1   2   9      337.11      308.45      5.78 o 
   2   2   9      196.94      163.08      4.90 o 
   3   2   9     4200.22     4406.14     44.13 o 
   4   2   9      782.24      747.36     13.66 o 
   5   2   9     1277.94     1246.67     16.13 o 
   6   2   9      303.39      298.29      6.75 o 
   7   2   9      102.66      106.61      4.92 o 
   8   2   9       32.69       29.72      3.20 o 
   9   2   9      343.25      358.24     11.98 o 
  10   2   9       63.22       60.73      4.98 o 
  11   2   9      318.05      323.62     12.18 o 
  12   2   9     1421.44     1533.36     28.67 o 
  13   2   9      649.46      660.73     14.62 o 
  14   2   9       87.23       83.76      7.26 o 
  15   2   9      243.63      266.53     18.80 o 
  16   2   9      150.43      144.42      9.93 o 
  17   2   9       16.93       18.51      3.98 o 
   1   3   9       43.76       57.26      4.76 o 
   2   3   9     2091.56     2069.63     21.87 o 
   3   3   9     3525.29     3427.46     39.80 o 
   4   3   9      146.60      139.18      4.03 o 
   5   3   9     1093.43     1077.64     11.42 o 
   6   3   9       78.51       61.90      4.29 o 
   7   3   9     1501.89     1409.09     23.12 o 
   8   3   9     2562.95     2624.60     40.65 o 
   9   3   9      313.88      311.77     12.94 o 
  10   3   9       32.85       20.53      4.01 o 
  11   3   9     2724.58     2893.36     48.51 o 
  12   3   9       42.07       32.47      3.92 o 
  13   3   9        0.76        5.80      3.48 o 
  14   3   9        7.01        6.67      4.45 o 
  15   3   9      116.48      123.39     12.19 o 
  16   3   9        1.79       10.46      5.82 o 
  17   3   9       16.82       35.28      5.89 o 
   0   4   9      930.94      965.04     20.97 o 
   1   4   9      206.24      210.24      6.90 o 
   2   4   9      496.62      439.62      9.75 o 
   3   4   9       40.14       31.21      2.49 o 
   4   4   9     2949.48     2939.85     29.99 o 
   5   4   9       21.43       18.52      1.92 o 
   6   4   9      108.47      104.12      4.40 o 
   7   4   9      283.99      268.45      8.96 o 
   8   4   9       27.47       18.83      3.76 o 
   9   4   9      214.41      204.35     13.34 o 
  10   4   9      516.46      508.97     17.87 o 
  11   4   9      984.40     1005.11     21.17 o 
  12   4   9      634.60      675.06     15.69 o 
  13   4   9      486.44      546.15     18.68 o 
  14   4   9        1.40        5.42      3.84 o 
  15   4   9       68.68       84.91      8.02 o 
  16   4   9      126.41      123.31     10.97 o 
  17   4   9      453.92      493.26     31.33 o 
   1   5   9      337.66      346.45     13.09 o 
   2   5   9     1127.21     1176.09     19.97 o 
   3   5   9      834.21      811.76     13.81 o 
   4   5   9       94.91      112.00      4.38 o 
   5   5   9       24.10       16.16      2.36 o 
   6   5   9       18.52       14.96      2.29 o 
   7   5   9       45.91       54.26      3.75 o 
   8   5   9       52.43       34.90      3.61 o 
   9   5   9      362.52      383.05     14.76 o 
  10   5   9      136.91      125.78      8.19 o 
  11   5   9      908.95      870.47     18.99 o 
  12   5   9      562.74      522.85     15.20 o 
  13   5   9       57.18       66.60      8.06 o 
  14   5   9      169.31      197.64     14.69 o 
  15   5   9       10.37       16.07      4.49 o 
  16   5   9      234.22      241.80     18.65 o 
   0   6   9        3.20       11.27      6.02 o 
   1   6   9      430.94      438.90     12.75 o 
   2   6   9      693.22      705.96     13.49 o 
   3   6   9      292.13      272.21      9.41 o 
   4   6   9     2516.87     2598.33     41.13 o 
   5   6   9       19.02       22.03      3.62 o 
   6   6   9       85.98       86.49      5.45 o 
   7   6   9      655.73      651.11     17.72 o 
   8   6   9      168.34      168.31      8.51 o 
   9   6   9     1191.47     1240.81     26.47 o 
  10   6   9       22.34       32.55      4.27 o 
  11   6   9      101.38      101.90      7.97 o 
  12   6   9       49.80       53.70      7.44 o 
  13   6   9       40.48       44.31      5.50 o 
  14   6   9       21.50       15.82      4.65 o 
  15   6   9       34.99       30.34      5.60 o 
   1   7   9       48.84       51.98      4.60 o 
   2   7   9      787.00      800.12     14.40 o 
   3   7   9      200.55      223.06     12.68 o 
   4   7   9      745.49      766.47     16.70 o 
   5   7   9        0.95        4.71      4.23 o 
   6   7   9      125.30      125.83      7.56 o 
   7   7   9       18.87       16.37      4.31 o 
   8   7   9       34.81       32.31      4.89 o 
   9   7   9      220.24      204.75     12.84 o 
  10   7   9       32.29       33.18      5.72 o 
  11   7   9       32.36       27.56      4.61 o 
  12   7   9      122.06      134.51     10.27 o 
  13   7   9       61.03       52.79      8.20 o 
  14   7   9        0.50       10.28      5.51 o 
   0   8   9       92.17       86.25     13.06 o 
   1   8   9        2.86        3.94      2.16 o 
   2   8   9       28.67       26.08      3.82 o 
   3   8   9        0.14        3.97      4.13 o 
   4   8   9        8.90        3.08      3.27 o 
   5   8   9      401.26      367.57     16.30 o 
   6   8   9       59.46       75.22      6.19 o 
   7   8   9      197.39      184.23     11.81 o 
   8   8   9      170.60      150.41     10.83 o 
   9   8   9       22.59       21.80      3.93 o 
  10   8   9       18.16       15.04      4.55 o 
  11   8   9        6.14       12.42      5.73 o 
  12   8   9      136.32      100.53     13.14 o 
  13   8   9       56.83       59.59      9.23 o 
   1   9   9        6.84       17.74      4.46 o 
   2   9   9        6.21       10.01      5.65 o 
   3   9   9      212.05      214.56     14.23 o 
   4   9   9       10.41        9.25      4.39 o 
   5   9   9      290.29      336.32     17.76 o 
   6   9   9       35.60       35.22      5.18 o 
   7   9   9        0.30        6.99      4.18 o 
   8   9   9     1059.91     1192.53     39.22 o 
   9   9   9       12.27       12.59      5.11 o 
  10   9   9      128.99      142.45     13.81 o 
  11   9   9       21.08       13.48      4.47 o 
   0  10   9      647.49      627.83     37.83 o 
   1  10   9       12.68        5.52      6.39 o 
   2  10   9       50.05       52.21      7.17 o 
   3  10   9        0.36        4.32      4.29 o 
   4  10   9       17.43       13.37      5.06 o 
   5  10   9        2.23       12.79      4.41 o 
   6  10   9      318.30      285.26     16.50 o 
   7  10   9      117.58      122.48     13.19 o 
   8  10   9      140.23      109.51     12.95 o 
   1  11   9      167.60      193.68     14.92 o 
   2  11   9      124.32      112.22     12.61 o 
   3  11   9       30.21       17.68      5.21 o 
   4  11   9       31.25       27.14      5.44 o 
   5  11   9      177.04      150.35     12.81 o 
   0   0  10       36.83       73.50      9.05 o 
   1   0  10     1948.04     2000.34     29.57 o 
   2   0  10     5995.98     6151.25    144.91 o 
   3   0  10      708.71      742.26     19.03 o 
   4   0  10      403.18      390.34     10.40 o 
   5   0  10      805.29      950.05     15.64 o 
   6   0  10     3618.28     3961.32     60.60 o 
   7   0  10        0.00        2.44      2.64 o 
   8   0  10       12.30        6.55      2.93 o 
   9   0  10      190.92      187.47     10.90 o 
  10   0  10      192.25      190.32      9.98 o 
  11   0  10     1928.26     1967.91     44.85 o 
  12   0  10       88.20       76.41     10.78 o 
  13   0  10     1157.70     1185.09     36.11 o 
  14   0  10      456.74      508.19     21.05 o 
  15   0  10       49.94       20.22      6.91 o 
  16   0  10      814.21      791.81     47.19 o 
  17   0  10        9.15       18.52      5.40 o 
   1   1  10      794.11      800.52     14.47 o 
   2   1  10      127.70      137.49      3.48 o 
   3   1  10      590.82      562.85      9.80 o 
   4   1  10     2860.90     3121.37     31.46 o 
   5   1  10      862.87      937.47     14.09 o 
   6   1  10     1231.74     1280.46     17.87 o 
   7   1  10      307.26      355.81     10.40 o 
   8   1  10      204.82      215.13      8.05 o 
   9   1  10      173.90      178.89      7.31 o 
  10   1  10      135.73      146.52      5.94 o 
  11   1  10       35.71       38.89      4.08 o 
  12   1  10      919.47      956.61     18.47 o 
  13   1  10      112.16       84.66      7.58 o 
  14   1  10      254.57      237.96     13.93 o 
  15   1  10       33.95       30.00      4.69 o 
  16   1  10       49.49       43.18      6.15 o 
  17   1  10        0.55        9.70      3.33 o 
   0   2  10       57.02       50.58      5.48 o 
   1   2  10       86.52       76.78      3.41 o 
   2   2  10     1515.47     1524.53     15.66 o 
   3   2  10     2536.20     2531.58     32.26 o 
   4   2  10     1706.25     1777.21     18.78 o 
   5   2  10       62.74       44.57      3.54 o 
   6   2  10      321.98      352.28      9.88 o 
   7   2  10      611.51      665.31     11.11 o 
   8   2  10       64.56       68.97      3.69 o 
   9   2  10       41.66       33.41      4.38 o 
  10   2  10     1784.02     1860.82     30.19 o 
  11   2  10      403.51      378.64     13.97 o 
  12   2  10      230.39      234.18     12.05 o 
  13   2  10       25.02       29.28      3.35 o 
  14   2  10      342.41      359.11     19.68 o 
  15   2  10      228.70      215.67     14.55 o 
  16   2  10        9.57        1.48      6.67 o 
  17   2  10       14.10       20.06      4.50 o 
   1   3  10     1101.73     1132.48     17.03 o 
   2   3  10        6.50       10.26      1.37 o 
   3   3  10     1457.29     1521.85     15.81 o 
   4   3  10     1494.61     1536.11     16.39 o 
   5   3  10      598.22      618.69      9.80 o 
   6   3  10       13.68       15.08      2.36 o 
   7   3  10       59.86       69.02      3.77 o 
   8   3  10      505.71      527.32     10.58 o 
   9   3  10     1028.33     1045.92     18.31 o 
  10   3  10     2248.27     2272.53     38.43 o 
  11   3  10       23.44       13.84      5.06 o 
  12   3  10       47.13       49.26      4.83 o 
  13   3  10       52.93       45.82      4.55 o 
  14   3  10      996.82     1010.62     32.55 o 
  15   3  10      789.74      880.92     29.01 o 
  16   3  10      121.45      105.58     10.17 o 
  17   3  10       24.78       19.70      4.82 o 
   0   4  10        1.15       -0.49      3.83 o 
   1   4  10      349.28      298.29     11.58 o 
   2   4  10       67.87       70.10      5.38 o 
   3   4  10      278.40      237.44      8.26 o 
   4   4  10     2307.66     2356.11     36.79 o 
   5   4  10       39.42       36.88      4.00 o 
   6   4  10      281.68      285.15     10.07 o 
   7   4  10      519.85      543.67     10.55 o 
   8   4  10        8.13        5.14      2.36 o 
   9   4  10      839.79      844.29     14.63 o 
  10   4  10       42.06       38.96      4.72 o 
  11   4  10        0.18       -1.70      4.19 o 
  12   4  10      151.16      164.58     10.88 o 
  13   4  10      603.62      646.96     21.28 o 
  14   4  10        1.39        3.52      5.82 o 
  15   4  10       52.79       45.05      7.76 o 
  16   4  10       46.72       58.86      8.05 o 
   1   5  10      140.88      159.91      7.72 o 
   2   5  10        0.23        0.99      3.24 o 
   3   5  10      101.37      111.92      5.33 o 
   4   5  10      511.44      453.90     11.07 o 
   5   5  10       17.88       12.57      3.14 o 
   6   5  10       10.72       11.30      2.34 o 
   7   5  10        2.32        3.71      2.96 o 
   8   5  10     1213.72     1192.73     20.49 o 
   9   5  10      102.07      125.15      8.06 o 
  10   5  10      162.28      136.74      9.18 o 
  11   5  10      273.71      232.46     17.29 o 
  12   5  10      111.40      128.91     10.23 o 
  13   5  10       80.17       83.17      7.64 o 
  14   5  10        5.04       13.09      3.93 o 
  15   5  10       62.74       53.93      8.54 o 
   0   6  10     3581.72     3843.66    142.00 o 
   1   6  10      285.94      258.26     11.75 o 
   2   6  10       36.24       29.34      4.95 o 
   3   6  10     1491.89     1472.26     25.25 o 
   4   6  10     2892.77     2936.33     48.35 o 
   5   6  10     4516.21     4734.23     81.30 o 
   6   6  10      214.61      206.43     11.71 o 
   7   6  10      690.52      689.53     13.89 o 
   8   6  10      417.29      410.52     15.50 o 
   9   6  10        2.74        3.00      6.01 o 
  10   6  10      834.49      883.38     22.99 o 
  11   6  10        4.27        7.44      3.85 o 
  12   6  10       24.70       20.81      3.97 o 
  13   6  10      113.45       92.75      9.62 o 
  14   6  10       69.61       73.76      7.71 o 
   1   7  10      617.39      622.35     22.03 o 
   2   7  10      316.56      323.79     15.14 o 
   3   7  10      352.05      348.89     12.99 o 
   4   7  10       41.02       37.50      5.00 o 
   5   7  10      654.48      659.42     15.62 o 
   6   7  10        0.13        3.36      2.63 o 
   7   7  10      140.35      153.16      9.50 o 
   8   7  10      570.36      594.19     16.98 o 
   9   7  10        9.98       12.05      4.88 o 
  10   7  10        0.91        1.81      4.63 o 
  11   7  10       63.40       40.04      6.16 o 
  12   7  10       19.43       19.10      5.69 o 
  13   7  10       40.71       39.10      6.12 o 
   0   8  10     1045.20     1196.07     36.51 o 
   1   8  10       49.76       51.00      5.56 o 
   2   8  10      190.64      183.99     11.03 o 
   3   8  10     1357.90     1282.71     30.02 o 
   4   8  10      786.74      872.43     20.69 o 
   5   8  10       20.15       13.91      3.85 o 
   6   8  10       49.60       49.76      5.37 o 
   7   8  10      382.96      380.78     16.65 o 
   8   8  10      206.87      209.51     15.29 o 
   9   8  10       20.18       16.94      4.08 o 
  10   8  10      244.22      204.97     14.63 o 
  11   8  10      218.40      219.43     17.09 o 
  12   8  10        1.37       10.88      4.59 o 
   1   9  10       38.67       36.64      5.90 o 
   2   9  10      191.15      167.92     12.13 o 
   3   9  10      182.72      183.58     12.58 o 
   4   9  10       46.43       40.38      7.08 o 
   5   9  10        0.12       14.09      4.16 o 
   6   9  10        3.99       12.30      4.33 o 
   7   9  10      671.32      716.49     33.75 o 
   8   9  10       90.36      101.14     10.81 o 
   9   9  10      408.64      461.09     28.48 o 
  10   9  10       53.45       38.92      7.40 o 
   0  10  10      197.45      223.22     18.34 o 
   1  10  10       46.89       33.73      6.22 o 
   2  10  10       15.55       14.03      4.86 o 
   3  10  10       10.86       13.09      4.07 o 
   4  10  10        4.94        2.93      5.87 o 
   5  10  10        4.50       13.97      4.86 o 
   6  10  10      453.85      476.58     26.17 o 
   7  10  10      286.87      252.11     21.27 o 
   1  11  10      392.36      308.99     25.26 o 
   2  11  10        8.44       13.11      5.22 o 
   3  11  10       23.98       30.24      5.91 o 
   1   1  11       49.33       61.61      4.72 o 
   2   1  11      200.03      206.70      5.48 o 
   3   1  11       21.80       25.05      2.27 o 
   4   1  11      867.98      906.86     14.05 o 
   5   1  11     2342.31     2498.54     38.96 o 
   6   1  11      322.15      346.92     10.60 o 
   7   1  11        0.14       -0.53      2.52 o 
   8   1  11     2637.30     2683.76     43.28 o 
   9   1  11      115.43      109.55      5.02 o 
  10   1  11      743.89      753.31     12.79 o 
  11   1  11       46.33       43.19      4.81 o 
  12   1  11      809.08      807.00     18.92 o 
  13   1  11      935.72      997.45     25.65 o 
  14   1  11      161.70      167.32     11.32 o 
  15   1  11       23.64       20.19      6.12 o 
  16   1  11       43.03       31.61      4.81 o 
  17   1  11      166.62      154.06     13.55 o 
   0   2  11       52.62       48.93      5.28 o 
   1   2  11     1702.52     1746.78     19.88 o 
   2   2  11       76.66       67.34      5.16 o 
   3   2  11      802.08      721.26     14.58 o 
   4   2  11     1065.84      998.26     15.46 o 
   5   2  11      734.18      740.57     11.75 o 
   6   2  11      621.68      623.64      9.90 o 
   7   2  11      595.50      630.99     11.25 o 
   8   2  11     1866.91     1929.34     32.04 o 
   9   2  11      476.36      465.75      9.17 o 
  10   2  11      315.03      341.01     12.84 o 
  11   2  11       20.05       21.84      3.56 o 
  12   2  11       47.41       50.50      5.06 o 
  13   2  11       21.95       25.64      3.88 o 
  14   2  11      328.59      342.23     17.29 o 
  15   2  11       80.61       76.05      8.79 o 
  16   2  11       39.67       29.80      4.96 o 
   1   3  11        0.01        1.63      3.78 o 
   2   3  11      537.45      548.25     10.44 o 
   3   3  11       26.39       29.01      3.41 o 
   4   3  11      393.70      414.90     12.30 o 
   5   3  11        0.97        4.08      1.55 o 
   6   3  11      907.84      926.74     13.91 o 
   7   3  11        0.00        2.72      1.67 o 
   8   3  11      104.18       88.03      4.31 o 
   9   3  11      673.03      683.67     12.82 o 
  10   3  11     2345.11     2371.56     43.67 o 
  11   3  11       59.70       52.99      4.83 o 
  12   3  11       63.09       75.86      6.35 o 
  13   3  11        5.82        6.11      5.36 o 
  14   3  11        7.06        7.47      5.55 o 
  15   3  11       51.55       54.31      6.93 o 
  16   3  11      340.67      303.48     22.41 o 
   0   4  11     1383.91     1458.45     40.11 o 
   1   4  11      987.57      965.83     19.02 o 
   2   4  11       91.39       68.63      4.87 o 
   3   4  11        2.56        1.13      2.09 o 
   4   4  11      296.16      299.80     10.26 o 
   5   4  11     2946.50     3049.80     45.63 o 
   6   4  11       13.68       14.16      2.24 o 
   7   4  11        3.25        6.11      2.51 o 
   8   4  11      111.37      109.20      6.49 o 
   9   4  11      755.87      728.73     14.19 o 
  10   4  11       61.52       58.95      5.52 o 
  11   4  11       38.63       50.20      6.47 o 
  12   4  11      191.62      187.45     12.52 o 
  13   4  11       47.46       36.10      5.36 o 
  14   4  11        4.10        6.63      4.19 o 
  15   4  11       88.31       78.71      9.24 o 
  16   4  11       10.25       14.25      4.51 o 
   1   5  11      209.91      183.00      8.87 o 
   2   5  11     1608.67     1636.28     29.10 o 
   3   5  11      468.11      470.05     10.51 o 
   4   5  11      689.91      705.99     12.55 o 
   5   5  11        2.38        2.45      2.62 o 
   6   5  11      888.87      894.07     13.81 o 
   7   5  11       52.35       58.28      4.32 o 
   8   5  11      181.00      155.34      8.03 o 
   9   5  11       58.41       52.82      5.21 o 
  10   5  11      318.08      336.90     16.28 o 
  11   5  11      297.23      285.04     16.37 o 
  12   5  11       30.94       32.53      5.37 o 
  13   5  11       60.06       42.47      5.99 o 
  14   5  11        0.13        7.37      3.96 o 
  15   5  11       70.93       62.23      8.10 o 
   0   6  11        8.99       11.68      4.44 o 
   1   6  11      236.95      232.80     12.25 o 
   2   6  11       16.66       11.72      2.86 o 
   3   6  11      173.38      155.22      9.96 o 
   4   6  11      277.39      241.96     11.34 o 
   5   6  11      120.04      116.35      6.70 o 
   6   6  11     1208.50     1299.74     29.87 o 
   7   6  11      179.54      186.70      9.15 o 
   8   6  11       44.88       35.04      5.77 o 
   9   6  11      457.18      475.37     14.08 o 
  10   6  11      497.38      521.65     20.23 o 
  11   6  11       56.83       59.94      6.49 o 
  12   6  11       74.96       86.31      9.32 o 
  13   6  11       41.76       40.12      5.88 o 
  14   6  11      181.81      167.60     13.84 o 
   1   7  11       38.82       29.65      4.39 o 
   2   7  11     1252.23     1237.39     26.43 o 
   3   7  11        4.80        4.69      3.00 o 
   4   7  11      312.02      327.41     16.19 o 
   5   7  11      175.45      172.61     11.25 o 
   6   7  11      577.55      617.42     18.81 o 
   7   7  11       23.85       27.49      3.75 o 
   8   7  11       76.74       87.21      8.41 o 
   9   7  11       26.15       31.92      4.79 o 
  10   7  11       49.82       67.14      8.99 o 
  11   7  11       25.21       28.11      5.36 o 
  12   7  11        0.09        8.27      4.28 o 
  13   7  11      102.15       80.68     10.13 o 
   0   8  11      114.82       95.74     12.99 o 
   1   8  11      156.24      167.55     10.90 o 
   2   8  11       53.53       43.88      5.53 o 
   3   8  11     1288.97     1281.69     39.69 o 
   4   8  11      424.25      384.58     16.22 o 
   5   8  11      329.46      341.09     18.75 o 
   6   8  11       37.82       19.38      5.74 o 
   7   8  11      263.73      213.90     15.89 o 
   8   8  11       24.19       17.19      4.43 o 
   9   8  11       41.74       35.10      6.02 o 
  10   8  11       34.30       35.37      6.42 o 
  11   8  11        1.54        6.72      6.00 o 
   1   9  11       92.95       87.18      8.15 o 
   2   9  11        8.02       10.90      4.49 o 
   3   9  11       72.68       83.20      8.09 o 
   4   9  11      524.23      531.07     23.48 o 
   5   9  11       16.87       23.81      7.23 o 
   6   9  11        0.11       -1.12      5.14 o 
   7   9  11       33.64       47.80      6.90 o 
   8   9  11        0.60       13.20      5.87 o 
   9   9  11      107.87      113.75     12.63 o 
   0  10  11       38.93       25.62      9.26 o 
   1  10  11       93.37       98.90     10.38 o 
   2  10  11      104.25      109.02     10.72 o 
   3  10  11      147.32      138.45     12.85 o 
   4  10  11        0.02       12.67      4.39 o 
   5  10  11       11.30       14.38      3.99 o 
   6  10  11      195.36      159.03     15.63 o 
   0   0  12      893.18      984.06     20.95 o 
   1   0  12     6436.33     6532.36    143.08 o 
   2   0  12     3862.95     4443.21     67.81 o 
   3   0  12     3349.75     3533.24     75.33 o 
   4   0  12      239.78      258.01     11.49 o 
   5   0  12      883.52      915.87     23.41 o 
   6   0  12     1406.15     1561.18     42.73 o 
   7   0  12     1792.58     1861.58     44.89 o 
   8   0  12      697.64      637.06     20.12 o 
   9   0  12       45.92       52.21      4.70 o 
  10   0  12       22.64       20.73      4.61 o 
  11   0  12     3687.89     3760.37    141.47 o 
  12   0  12     1993.39     2002.16     71.37 o 
  13   0  12       51.94       52.75     10.58 o 
  14   0  12       77.41       55.83      9.20 o 
  15   0  12       10.12       -1.18      5.18 o 
  16   0  12        0.09        2.45      7.32 o 
   1   1  12      487.19      469.42     10.26 o 
   2   1  12      438.66      453.36     12.67 o 
   3   1  12       94.05      109.96      5.34 o 
   4   1  12      710.88      719.79     12.02 o 
   5   1  12        5.53        4.48      2.66 o 
   6   1  12       44.25       33.78      3.79 o 
   7   1  12      377.23      398.37     11.99 o 
   8   1  12       67.61       66.62      4.38 o 
   9   1  12      560.70      601.28     15.08 o 
  10   1  12     1140.63     1206.78     22.50 o 
  11   1  12      563.15      568.76     14.46 o 
  12   1  12      412.52      450.43     15.24 o 
  13   1  12        7.15       12.10      3.45 o 
  14   1  12       19.68       12.92      5.15 o 
  15   1  12       15.38       19.14      4.28 o 
  16   1  12       26.85       21.60      4.90 o 
   0   2  12     1302.35     1403.36     32.24 o 
   1   2  12       56.31       45.25      4.04 o 
   2   2  12     1132.87     1121.97     18.29 o 
   3   2  12      117.73      110.09      5.02 o 
   4   2  12      109.62       96.53      4.67 o 
   5   2  12      980.06     1047.05     16.81 o 
   6   2  12      234.06      226.19      7.74 o 
   7   2  12     1289.42     1309.73     22.74 o 
   8   2  12       65.98       57.63      4.03 o 
   9   2  12      560.42      624.07     14.85 o 
  10   2  12       70.62       73.10      6.94 o 
  11   2  12        0.04       -1.31      3.95 o 
  12   2  12      124.80      143.37      8.65 o 
  13   2  12        4.67       -0.33      4.26 o 
  14   2  12      406.68      456.05     19.50 o 
  15   2  12       58.68       69.88      7.35 o 
  16   2  12       39.13       43.32      6.60 o 
   1   3  12      454.65      466.27     16.76 o 
   2   3  12      225.49      224.47      9.16 o 
   3   3  12      196.32      223.83      8.66 o 
   4   3  12      124.56      123.27      4.73 o 
   5   3  12        0.01        3.36      1.63 o 
   6   3  12        9.13        5.31      2.01 o 
   7   3  12      219.12      209.39      7.88 o 
   8   3  12      190.92      177.21     10.38 o 
   9   3  12        7.13        1.87      3.01 o 
  10   3  12      121.97      133.04      9.59 o 
  11   3  12      136.83      121.35      8.71 o 
  12   3  12      753.42      770.26     24.20 o 
  13   3  12      705.11      701.32     25.74 o 
  14   3  12      424.27      381.98     17.63 o 
  15   3  12       13.86       17.58      4.28 o 
  16   3  12       72.36       51.58      6.96 o 
   0   4  12      211.45      228.70     18.11 o 
   1   4  12      631.35      659.82     15.57 o 
   2   4  12      500.21      482.63     12.39 o 
   3   4  12     1005.85     1043.33     19.02 o 
   4   4  12     1853.00     1944.79     33.31 o 
   5   4  12     1230.87     1236.41     19.93 o 
   6   4  12        7.68        7.86      2.02 o 
   7   4  12      118.26      115.55      7.23 o 
   8   4  12      118.50      110.43      6.19 o 
   9   4  12       14.23        3.57      5.09 o 
  10   4  12     1661.66     1770.90     43.21 o 
  11   4  12      290.94      300.44     20.54 o 
  12   4  12      304.27      327.55     22.28 o 
  13   4  12        0.30        9.90      5.17 o 
  14   4  12       12.91       18.24      3.96 o 
  15   4  12      257.64      198.37     16.09 o 
   1   5  12      165.68      138.30      9.18 o 
   2   5  12      282.50      277.71     12.63 o 
   3   5  12      836.83      817.11     15.83 o 
   4   5  12       33.69       39.76      4.25 o 
   5   5  12      408.34      421.51     14.54 o 
   6   5  12       31.01       23.46      4.02 o 
   7   5  12      418.84      449.54     15.50 o 
   8   5  12     1434.91     1475.78     32.10 o 
   9   5  12      144.55      129.02      8.74 o 
  10   5  12        2.27        3.96      3.08 o 
  11   5  12      173.39      165.62     11.88 o 
  12   5  12       69.63       67.26      6.85 o 
  13   5  12      626.86      655.15     26.26 o 
  14   5  12      155.43      146.50     13.60 o 
   0   6  12      261.93      243.16     18.69 o 
   1   6  12        9.94       10.12      3.56 o 
   2   6  12     1110.99     1149.95     23.14 o 
   3   6  12        0.00       -1.42      3.67 o 
   4   6  12      465.23      432.65     15.97 o 
   5   6  12      462.13      445.05     14.87 o 
   6   6  12       83.34       56.56      6.37 o 
   7   6  12       85.18       68.56      6.18 o 
   8   6  12      202.35      195.42     12.63 o 
   9   6  12      196.60      200.33     12.96 o 
  10   6  12        7.21       10.51      4.23 o 
  11   6  12       37.25       34.30      6.04 o 
  12   6  12        0.95        5.37      4.60 o 
  13   6  12       49.07       34.67      5.60 o 
   1   7  12       18.96       18.22      3.44 o 
   2   7  12      731.99      728.12     16.14 o 
   3   7  12        1.54       15.57      3.89 o 
   4   7  12       36.03       32.55      4.52 o 
   5   7  12        0.02       11.90      3.53 o 
   6   7  12      222.41      202.38     12.84 o 
   7   7  12      134.79      141.36     11.11 o 
   8   7  12        5.71        6.82      4.88 o 
   9   7  12        1.45        4.85      4.73 o 
  10   7  12       19.06       22.84      5.33 o 
  11   7  12       92.17       87.49     10.40 o 
  12   7  12       30.85       31.60      7.14 o 
   0   8  12      584.52      523.58     22.79 o 
   1   8  12      352.81      382.84     15.14 o 
   2   8  12      224.28      227.56     14.66 o 
   3   8  12      153.90      133.47     10.62 o 
   4   8  12       13.52        2.32      7.11 o 
   5   8  12        6.42        7.99      4.92 o 
   6   8  12      478.83      542.37     22.50 o 
   7   8  12      353.66      419.57     22.92 o 
   8   8  12      107.12       87.22      9.92 o 
   9   8  12      582.89      663.62     28.31 o 
  10   8  12       16.80       22.30      6.10 o 
   1   9  12      205.12      227.70     15.46 o 
   2   9  12        7.47        9.95      5.55 o 
   3   9  12       57.07       57.51      7.22 o 
   4   9  12      109.52      122.34      9.93 o 
   5   9  12        0.29       14.58      4.18 o 
   6   9  12       66.79       38.76      7.00 o 
   7   9  12        2.00        7.49      6.00 o 
   8   9  12        0.53        9.88      5.25 o 
   0  10  12      129.49      147.85     16.05 o 
   1  10  12       28.68       23.17      7.24 o 
   2  10  12      173.99      209.33     14.81 o 
   3  10  12        0.17        6.85      5.78 o 
   4  10  12       53.48       60.56      7.61 o 
   5  10  12        5.39       12.36      5.22 o 
   1   1  13     1760.01     1782.26     28.99 o 
   2   1  13      792.87      817.77     13.54 o 
   3   1  13       39.13       49.65      4.04 o 
   4   1  13      406.69      414.86     12.32 o 
   5   1  13      276.27      317.28     10.48 o 
   6   1  13      200.62      246.64     10.69 o 
   7   1  13      251.39      237.86     10.08 o 
   8   1  13       96.67       87.22      5.71 o 
   9   1  13        1.32        1.12      3.90 o 
  10   1  13      943.42      987.82     20.74 o 
  11   1  13       16.82       18.59      3.29 o 
  12   1  13       75.12       81.67      7.04 o 
  13   1  13       24.02       19.35      4.19 o 
  14   1  13       39.71       36.02      5.28 o 
  15   1  13        0.12       -3.02      4.78 o 
  16   1  13       11.14        9.68      4.60 o 
   0   2  13       14.45        6.82      4.03 o 
   1   2  13        8.93        6.99      2.21 o 
   2   2  13      561.20      567.01      9.30 o 
   3   2  13      640.08      692.31     11.31 o 
   4   2  13      559.27      575.51      9.75 o 
   5   2  13       48.13       54.95      4.61 o 
   6   2  13       76.39       60.48      3.88 o 
   7   2  13        2.30        3.55      3.51 o 
   8   2  13        0.33        1.62      3.36 o 
   9   2  13      836.12      786.82     14.42 o 
  10   2  13       67.91       64.04      5.35 o 
  11   2  13     1069.74     1125.10     27.75 o 
  12   2  13       40.87       37.65      5.94 o 
  13   2  13       36.73       29.08      4.83 o 
  14   2  13       17.82       20.02      4.24 o 
  15   2  13      139.67      117.37     11.20 o 
   1   3  13      169.31      178.64      8.98 o 
   2   3  13      543.83      523.24     11.50 o 
   3   3  13     1477.22     1511.78     27.10 o 
   4   3  13        7.35        4.88      2.74 o 
   5   3  13       15.45        9.60      2.12 o 
   6   3  13       51.33       44.25      3.17 o 
   7   3  13      332.13      343.64     12.80 o 
   8   3  13       59.74       37.06      4.54 o 
   9   3  13      933.41      973.58     19.89 o 
  10   3  13      467.92      500.99     14.12 o 
  11   3  13      804.47      819.05     22.19 o 
  12   3  13       58.41       34.78      5.03 o 
  13   3  13       93.65       79.42      9.10 o 
  14   3  13      155.78      166.52     13.14 o 
  15   3  13      176.26      194.84     15.40 o 
   0   4  13       30.69        9.41      5.63 o 
   1   4  13       15.35       16.07      3.40 o 
   2   4  13        2.06        5.03      3.54 o 
   3   4  13     1295.44     1308.06     26.39 o 
   4   4  13      718.82      723.90     13.45 o 
   5   4  13     1254.84     1284.05     20.24 o 
   6   4  13        8.08        4.13      2.66 o 
   7   4  13     2180.69     2303.20     40.46 o 
   8   4  13       77.40       95.35      7.08 o 
   9   4  13       50.24       46.42      4.47 o 
  10   4  13       42.13       45.19      5.62 o 
  11   4  13        9.08        2.87      4.03 o 
  12   4  13        0.01        6.80      5.21 o 
  13   4  13       31.42       17.09      4.76 o 
  14   4  13      186.75      175.80     14.97 o 
   1   5  13        0.17       12.24      3.20 o 
   2   5  13      300.96      290.69     12.86 o 
   3   5  13     1632.46     1593.22     28.73 o 
   4   5  13     1347.64     1408.04     29.15 o 
   5   5  13     1079.88     1112.93     22.48 o 
   6   5  13       59.76       72.91      6.60 o 
   7   5  13      391.48      412.03     15.70 o 
   8   5  13       57.49       49.13      5.23 o 
   9   5  13      473.79      474.23     18.16 o 
  10   5  13      209.31      202.15     15.37 o 
  11   5  13        7.50       11.22      4.79 o 
  12   5  13      133.06      147.84      9.76 o 
  13   5  13      151.78      180.17     12.30 o 
   0   6  13     2965.84     3207.25     88.00 o 
   1   6  13       55.66       47.86      5.08 o 
   2   6  13      678.24      750.00     16.84 o 
   3   6  13      328.15      330.62     15.62 o 
   4   6  13      369.95      353.79     14.56 o 
   5   6  13     2141.06     2086.22     46.23 o 
   6   6  13      880.45      961.80     26.64 o 
   7   6  13       47.84       41.82      4.37 o 
   8   6  13      367.38      378.23     18.56 o 
   9   6  13       19.69       18.37      4.64 o 
  10   6  13       13.71        8.23      4.77 o 
  11   6  13       35.20       32.07      6.29 o 
  12   6  13      114.95       93.15     10.00 o 
   1   7  13        0.35        5.71      2.45 o 
   2   7  13      341.42      340.71     18.71 o 
   3   7  13       23.65       27.41      4.68 o 
   4   7  13        0.00        7.66      5.27 o 
   5   7  13       59.44       51.59      6.34 o 
   6   7  13       58.80       51.59      6.94 o 
   7   7  13      170.66      188.64     15.29 o 
   8   7  13       73.50       66.54      7.89 o 
   9   7  13     1182.00     1349.53     44.07 o 
  10   7  13        0.06       -0.46      4.66 o 
  11   7  13       70.01       75.57      9.57 o 
   0   8  13      240.49      193.44     17.96 o 
   1   8  13        4.51       -1.10      5.07 o 
   2   8  13      406.94      375.65     18.92 o 
   3   8  13      417.50      414.40     21.09 o 
   4   8  13       96.40      121.51      9.53 o 
   5   8  13      345.47      374.19     20.71 o 
   6   8  13      286.46      326.26     19.02 o 
   7   8  13      503.96      494.59     25.42 o 
   8   8  13        1.69        3.25      6.75 o 
   9   8  13        9.48        7.24      4.60 o 
   1   9  13      290.86      217.73     14.87 o 
   2   9  13       14.86       11.05      4.56 o 
   3   9  13      102.88       79.43      9.54 o 
   4   9  13        0.54        2.26      5.77 o 
   5   9  13       15.45       16.88      4.62 o 
   6   9  13       40.15       25.05      5.35 o 
   7   9  13       14.32       17.91      5.33 o 
   0  10  13        2.54       30.25      7.48 o 
   1  10  13       27.26       28.65      5.97 o 
   2  10  13        1.90        9.67      6.20 o 
   0   0  14       30.83       29.97      5.86 o 
   1   0  14      543.56      522.38     11.63 o 
   2   0  14       54.29       46.10      5.73 o 
   3   0  14      713.31      754.40     19.68 o 
   4   0  14       13.20       15.20      4.40 o 
   5   0  14       16.74       14.20      3.40 o 
   6   0  14        7.59       12.07      4.13 o 
   7   0  14     3083.80     3276.25    105.68 o 
   8   0  14       74.83       70.28     10.62 o 
   9   0  14      281.22      291.19     16.67 o 
  10   0  14      539.74      572.99     19.52 o 
  11   0  14      128.65      161.19     13.41 o 
  12   0  14      582.96      592.08     30.33 o 
  13   0  14       37.84       48.34      8.31 o 
  14   0  14      332.26      393.29     23.86 o 
  15   0  14      316.58      369.75     38.26 o 
   1   1  14      235.26      263.61      9.19 o 
   2   1  14      451.41      497.39     10.68 o 
   3   1  14      164.49      174.78      7.86 o 
   4   1  14       13.78       12.44      2.02 o 
   5   1  14       94.94       97.43      5.36 o 
   6   1  14      151.24      161.39      9.51 o 
   7   1  14        0.45       -3.89      4.47 o 
   8   1  14     2272.30     2399.04     42.12 o 
   9   1  14       95.78       89.97      6.82 o 
  10   1  14      116.88      130.29      8.03 o 
  11   1  14       59.53       54.72      6.91 o 
  12   1  14      265.43      253.26     14.00 o 
  13   1  14        0.94        6.85      4.09 o 
  14   1  14       71.10       77.46      8.89 o 
  15   1  14      345.70      343.91     23.40 o 
   0   2  14      912.43      928.75     21.99 o 
   1   2  14     1696.37     1790.60     29.31 o 
   2   2  14       55.25       66.20      3.42 o 
   3   2  14      386.24      434.42     10.68 o 
   4   2  14      542.60      516.87      9.06 o 
   5   2  14       68.48       67.86      4.47 o 
   6   2  14      106.94      113.12      7.45 o 
   7   2  14      782.73      765.28     14.17 o 
   8   2  14      122.12      133.67      7.67 o 
   9   2  14     1208.84     1206.44     24.46 o 
  10   2  14        2.79        5.65      2.53 o 
  11   2  14      226.46      240.42     14.81 o 
  12   2  14      125.35      134.45     11.25 o 
  13   2  14        0.18       -1.53      3.92 o 
  14   2  14       16.36       14.75      4.53 o 
  15   2  14        7.42       12.95      4.59 o 
   1   3  14      263.32      258.75     12.00 o 
   2   3  14      506.04      490.34     10.92 o 
   3   3  14       46.88       40.63      3.38 o 
   4   3  14      451.73      465.94     14.24 o 
   5   3  14      439.08      451.43     14.73 o 
   6   3  14       74.18       97.18      7.83 o 
   7   3  14     1483.13     1521.59     28.31 o 
   8   3  14      648.58      654.52     13.49 o 
   9   3  14      213.93      199.97     11.96 o 
  10   3  14      448.60      464.00     16.17 o 
  11   3  14       24.87       11.61      5.11 o 
  12   3  14       51.85       44.89      6.41 o 
  13   3  14       50.62       39.89      5.95 o 
  14   3  14       81.04       73.52      8.66 o 
   0   4  14        3.02        5.38      3.57 o 
   1   4  14       94.12       77.01      5.58 o 
   2   4  14        8.67        6.91      4.57 o 
   3   4  14      285.32      267.71     13.52 o 
   4   4  14      499.19      518.44     13.26 o 
   5   4  14       46.81       49.63      5.21 o 
   6   4  14      822.46      871.06     16.98 o 
   7   4  14      114.09       99.87      8.91 o 
   8   4  14      102.49      110.80      8.94 o 
   9   4  14        8.65       10.47      4.81 o 
  10   4  14      231.14      263.02     17.97 o 
  11   4  14      157.73      125.79     10.60 o 
  12   4  14       76.50       68.08      8.36 o 
  13   4  14      141.65      144.71     13.75 o 
  14   4  14       78.69       73.38      9.68 o 
   1   5  14      207.34      194.15      8.85 o 
   2   5  14       35.17       25.91      3.98 o 
   3   5  14        0.06       -5.08      3.38 o 
   4   5  14      126.72      143.19     10.22 o 
   5   5  14      504.96      494.46     17.12 o 
   6   5  14      155.80      153.70     10.84 o 
   7   5  14      277.54      254.24     17.05 o 
   8   5  14        0.55        1.19      4.01 o 
   9   5  14       64.90       73.21      9.48 o 
  10   5  14       94.89      103.89      9.93 o 
  11   5  14        0.03        4.06      6.53 o 
  12   5  14       61.80       54.71      8.08 o 
  13   5  14       21.34       22.83      6.33 o 
   0   6  14      259.68      250.82     18.38 o 
   1   6  14      330.69      320.93     14.45 o 
   2   6  14       15.19       16.18      4.16 o 
   3   6  14     2174.52     2184.24     45.68 o 
   4   6  14      107.12      101.92      8.28 o 
   5   6  14       41.60        6.61      7.95 o 
   6   6  14       50.82       64.84      7.99 o 
   7   6  14      496.87      523.54     21.27 o 
   8   6  14       57.48       45.22      7.60 o 
   9   6  14      249.39      253.75     14.03 o 
  10   6  14       26.78       28.74      5.55 o 
  11   6  14       10.10       13.20      4.33 o 
  12   6  14      117.76       86.42     11.22 o 
   1   7  14        5.69       10.38      3.89 o 
   2   7  14       52.94       44.36      6.81 o 
   3   7  14       46.09       58.20      7.08 o 
   4   7  14        4.55       11.97      4.54 o 
   5   7  14        0.81        4.51      4.10 o 
   6   7  14       67.56       76.39      9.56 o 
   7   7  14        0.02       -2.19      5.58 o 
   8   7  14       27.31       30.90      6.47 o 
   9   7  14        4.64        4.49      7.81 o 
  10   7  14       33.54       36.85      6.36 o 
   0   8  14       27.79       14.72      9.45 o 
   1   8  14       21.31       21.98      4.89 o 
   2   8  14       55.18       63.34      7.07 o 
   3   8  14        1.39        4.98      5.16 o 
   4   8  14        3.89        6.83      5.81 o 
   5   8  14     1679.63     1687.57     68.78 o 
   6   8  14      258.39      257.96     17.70 o 
   7   8  14      429.63      406.32     21.30 o 
   8   8  14      350.69      343.21     25.18 o 
   1   9  14       45.32       32.41      5.80 o 
   2   9  14        0.36        7.94      5.14 o 
   3   9  14       62.31       33.50      9.13 o 
   4   9  14        3.85        4.44      5.78 o 
   5   9  14        4.53        4.92      4.42 o 
   1   1  15      912.68      902.81     16.21 o 
   2   1  15      200.85      211.87      8.39 o 
   3   1  15       70.10       72.17      4.48 o 
   4   1  15      221.87      246.08     11.65 o 
   5   1  15       36.14       36.69      3.37 o 
   6   1  15      907.85      961.63     17.36 o 
   7   1  15       11.63       13.50      2.99 o 
   8   1  15      247.15      218.98      9.75 o 
   9   1  15      325.74      296.28     16.49 o 
  10   1  15       52.90       43.23      5.01 o 
  11   1  15      195.71      194.03     13.79 o 
  12   1  15        0.35        7.88      4.12 o 
  13   1  15        8.13       13.83      3.53 o 
  14   1  15       20.27       20.08      5.33 o 
   0   2  15      699.27      710.05     15.49 o 
   1   2  15      431.84      439.63     12.66 o 
   2   2  15       19.52       26.28      3.19 o 
   3   2  15      709.69      699.65     12.24 o 
   4   2  15       73.97       66.20      4.81 o 
   5   2  15      484.58      505.41     12.05 o 
   6   2  15      418.22      412.42     14.71 o 
   7   2  15        0.00       -1.97      3.58 o 
   8   2  15      509.32      548.61     14.82 o 
   9   2  15     1043.94     1139.38     28.28 o 
  10   2  15      569.36      586.04     18.60 o 
  11   2  15       31.91       30.26      5.24 o 
  12   2  15       63.05       50.61      6.84 o 
  13   2  15       70.64       75.36      7.97 o 
  14   2  15      251.17      199.85     17.06 o 
   1   3  15       42.76       48.32      4.33 o 
   2   3  15      596.46      602.48     21.87 o 
   3   3  15      945.93      974.96     18.88 o 
   4   3  15      389.88      386.16     12.81 o 
   5   3  15      115.25      105.62      7.71 o 
   6   3  15      291.13      278.82     10.87 o 
   7   3  15        0.00       -4.22      3.52 o 
   8   3  15        1.89        3.71      2.84 o 
   9   3  15      439.64      489.77     20.08 o 
  10   3  15      323.43      333.08     16.98 o 
  11   3  15       81.46       59.66      7.47 o 
  12   3  15        2.94        8.89      4.41 o 
  13   3  15       27.34       27.35      5.33 o 
   0   4  15     2278.00     2518.89     68.33 o 
   1   4  15      298.05      301.51     13.54 o 
   2   4  15     1119.32     1180.05     24.47 o 
   3   4  15      124.23      135.50      7.62 o 
   4   4  15      556.12      617.30     16.30 o 
   5   4  15       89.52       84.65      6.78 o 
   6   4  15      256.87      230.44     13.13 o 
   7   4  15      120.00      121.92      9.10 o 
   8   4  15       28.89       22.95      4.25 o 
   9   4  15      174.02      165.29     15.24 o 
  10   4  15       82.93       79.18     10.76 o 
  11   4  15      271.71      220.59     16.00 o 
  12   4  15        1.56       13.00      5.00 o 
  13   4  15       36.74       28.69      6.34 o 
   1   5  15      108.12      105.99      9.18 o 
   2   5  15      397.62      386.23     16.14 o 
   3   5  15      777.19      786.85     17.97 o 
   4   5  15      132.30      139.06      9.39 o 
   5   5  15      162.49      160.35     10.79 o 
   6   5  15       14.16       15.68      4.66 o 
   7   5  15       45.33       31.65      6.56 o 
   8   5  15        8.85       11.17      6.76 o 
   9   5  15       75.25       72.96      9.68 o 
  10   5  15        5.33        4.35      5.82 o 
  11   5  15       37.79       21.35      4.97 o 
  12   5  15        1.62        3.25      5.08 o 
   0   6  15      142.22      133.11     12.67 o 
   1   6  15       70.25       53.19      5.02 o 
   2   6  15        2.43       10.26      2.84 o 
   3   6  15      127.67      119.30      8.72 o 
   4   6  15      216.50      209.78     14.35 o 
   5   6  15      604.07      662.64     22.52 o 
   6   6  15      221.39      212.76     14.50 o 
   7   6  15       99.16      105.11      9.02 o 
   8   6  15      146.72      171.95     12.23 o 
   9   6  15        0.34        4.30      8.09 o 
  10   6  15      112.70       85.42     10.52 o 
  11   6  15      137.63      120.79     12.20 o 
   1   7  15        2.89        8.75      4.12 o 
   2   7  15       97.42       98.41      8.73 o 
   3   7  15       36.44       29.57      5.17 o 
   4   7  15        2.73       12.83      3.65 o 
   5   7  15      178.85      206.97     11.86 o 
   6   7  15       92.56      101.19     12.35 o 
   7   7  15      134.63      101.21     11.26 o 
   8   7  15       21.55       18.87      4.36 o 
   9   7  15      160.95      143.98     12.29 o 
   0   8  15       19.49        7.39     10.93 o 
   1   8  15       44.16       32.60      7.95 o 
   2   8  15      380.54      329.05     19.35 o 
   3   8  15      180.21      165.40     12.33 o 
   4   8  15        8.18        9.10      4.82 o 
   5   8  15       67.17       59.19      8.34 o 
   6   8  15       61.80       33.39      7.90 o 
   7   8  15      104.52       82.37     11.24 o 
   1   9  15      184.54      180.01     15.26 o 
   2   9  15       98.02      102.08     11.35 o 
   0   0  16     6435.67     6884.16    266.00 o 
   1   0  16      156.19      154.63     12.34 o 
   2   0  16      159.34      160.18     14.23 o 
   3   0  16     2334.59     2573.62     64.99 o 
   4   0  16        6.54       12.07      3.78 o 
   5   0  16       45.65       42.99      6.32 o 
   6   0  16      433.74      468.62     23.51 o 
   7   0  16      420.08      400.49     18.37 o 
   8   0  16       54.70       37.92      4.67 o 
   9   0  16     1144.28     1294.48     55.07 o 
  10   0  16        8.96        3.17      5.50 o 
  11   0  16      931.12      944.54     39.06 o 
  12   0  16       61.32       58.48      9.72 o 
  13   0  16      129.66      139.17     20.81 o 
   1   1  16        0.34        1.19      2.48 o 
   2   1  16       73.94       63.25      6.24 o 
   3   1  16        6.10        4.62      2.18 o 
   4   1  16        0.31        3.25      2.27 o 
   5   1  16       25.77       28.28      3.29 o 
   6   1  16      211.35      241.82      9.94 o 
   7   1  16      190.51      200.68     11.22 o 
   8   1  16        3.06        3.50      2.09 o 
   9   1  16      423.82      421.42     15.75 o 
  10   1  16      272.94      277.82     16.39 o 
  11   1  16        0.60       -2.54      4.24 o 
  12   1  16       20.11        8.85      4.61 o 
  13   1  16      519.58      604.83     35.01 o 
   0   2  16       15.97       22.07      4.86 o 
   1   2  16       34.10       33.33      3.61 o 
   2   2  16      267.08      305.30     10.62 o 
   3   2  16        2.30        2.72      3.05 o 
   4   2  16      130.03      119.54      8.40 o 
   5   2  16     3033.09     3106.59     83.55 o 
   6   2  16        1.75        8.54      3.50 o 
   7   2  16      258.29      246.71     12.94 o 
   8   2  16      145.87      153.72     10.03 o 
   9   2  16      146.89      142.17      9.96 o 
  10   2  16      116.88      101.73      8.42 o 
  11   2  16      137.76      150.12     11.50 o 
  12   2  16       18.46       16.84      5.09 o 
  13   2  16        5.77        9.09      4.35 o 
   1   3  16      110.06      120.65      8.17 o 
   2   3  16       18.74       17.22      3.78 o 
   3   3  16      948.02      979.33     21.66 o 
   4   3  16      144.23      158.08      9.97 o 
   5   3  16      145.25      132.29     13.57 o 
   6   3  16      190.84      192.76     11.36 o 
   7   3  16       76.55       69.50      5.88 o 
   8   3  16      215.37      207.31     14.02 o 
   9   3  16      208.37      193.98     14.84 o 
  10   3  16      100.54       91.41      8.92 o 
  11   3  16       32.38       26.98      5.41 o 
  12   3  16       32.39       38.03      7.16 o 
   0   4  16     1363.07     1375.09     42.46 o 
   1   4  16      740.70      756.79     16.74 o 
   2   4  16      520.79      496.98     23.64 o 
   3   4  16      939.05      898.12     20.45 o 
   4   4  16      138.14      106.34      8.13 o 
   5   4  16        0.59       -3.69      4.03 o 
   6   4  16      236.04      237.87     15.02 o 
   7   4  16      188.01      179.34     13.58 o 
   8   4  16      641.61      648.93     26.14 o 
   9   4  16      136.09      128.62     10.48 o 
  10   4  16       55.82       48.53      7.81 o 
  11   4  16        4.03       13.65      4.97 o 
  12   4  16        7.68        9.37      6.97 o 
   1   5  16       28.91       31.37      3.55 o 
   2   5  16      409.60      417.01     14.45 o 
   3   5  16       28.65       24.47      3.56 o 
   4   5  16       12.51       18.69      3.09 o 
   5   5  16      226.20      231.98     17.42 o 
   6   5  16      137.75      122.87     10.24 o 
   7   5  16       28.47       22.20      6.35 o 
   8   5  16       11.28       14.96      5.30 o 
   9   5  16      517.19      530.88     24.27 o 
  10   5  16       30.15       15.19      5.75 o 
  11   5  16      169.95      180.87     15.47 o 
   0   6  16      136.74      144.21     14.78 o 
   1   6  16       33.06       27.61      3.86 o 
   2   6  16       28.45       23.09      3.62 o 
   3   6  16        0.19        1.46      6.30 o 
   4   6  16      115.56      120.55     10.37 o 
   5   6  16       46.87       35.99      5.52 o 
   6   6  16      166.92      161.95     11.46 o 
   7   6  16      130.38      127.47     12.13 o 
   8   6  16      209.74      218.40     15.49 o 
   9   6  16      311.10      287.03     23.21 o 
   1   7  16        0.00        5.28      3.87 o 
   2   7  16       34.42       30.25      5.58 o 
   3   7  16        6.63       12.98      4.43 o 
   4   7  16      387.73      382.40     18.54 o 
   5   7  16       56.34       59.80      9.07 o 
   6   7  16       38.25       24.56      4.47 o 
   7   7  16        0.53        0.49      5.58 o 
   8   7  16      211.92      173.47     17.14 o 
   0   8  16      101.27      151.26     20.00 o 
   1   8  16        2.63       -8.19      5.47 o 
   2   8  16      716.09      716.88     45.68 o 
   3   8  16      134.65      121.63     13.70 o 
   4   8  16       45.19       37.70      5.88 o 
   5   8  16        2.27        4.11      5.34 o 
   1   1  17      380.52      404.86     12.39 o 
   2   1  17     1963.50     2126.50     40.50 o 
   3   1  17      198.31      214.65      9.94 o 
   4   1  17       66.56       59.82      4.50 o 
   5   1  17      137.04      126.17      8.72 o 
   6   1  17       64.10       48.92      3.95 o 
   7   1  17       90.86       94.61      6.96 o 
   8   1  17       25.24       20.88      3.01 o 
   9   1  17       40.03       41.87      5.89 o 
  10   1  17      853.91      877.08     27.64 o 
  11   1  17       67.90       55.27      7.46 o 
  12   1  17        0.38       -4.64      4.75 o 
   0   2  17     1552.80     1686.95     49.88 o 
   1   2  17       32.14       42.94      4.00 o 
   2   2  17        3.05        1.45      3.61 o 
   3   2  17      483.41      508.69     17.25 o 
   4   2  17      160.49      155.30      9.44 o 
   5   2  17       57.57       53.81      4.59 o 
   6   2  17      176.72      188.57     12.80 o 
   7   2  17      182.22      166.50     10.04 o 
   8   2  17      167.58      165.45     11.92 o 
   9   2  17      160.55      144.01     10.56 o 
  10   2  17      116.50       95.27     11.00 o 
  11   2  17        1.87       11.08      6.47 o 
  12   2  17        0.89        8.66      5.58 o 
   1   3  17      137.28      142.97      9.30 o 
   2   3  17       80.07       80.30      6.11 o 
   3   3  17      294.09      275.34     18.11 o 
   4   3  17      216.51      238.29     13.16 o 
   5   3  17       32.41       24.44      3.60 o 
   6   3  17      138.05      115.58      8.17 o 
   7   3  17       50.59       43.10      6.14 o 
   8   3  17       14.94       15.80      4.36 o 
   9   3  17       71.81       66.12      8.61 o 
  10   3  17        1.06        8.21      7.04 o 
  11   3  17        1.66       -5.68      5.56 o 
   0   4  17      180.87      151.61     14.07 o 
   1   4  17      191.24      172.84     10.83 o 
   2   4  17      454.21      417.55     13.24 o 
   3   4  17        0.18       -6.87      4.58 o 
   4   4  17      264.97      247.51     15.89 o 
   5   4  17     1446.19     1515.59     46.59 o 
   6   4  17      129.63      146.14     12.87 o 
   7   4  17       44.66       47.94      6.70 o 
   8   4  17      120.69      119.63      9.47 o 
   9   4  17      234.31      229.75     16.24 o 
  10   4  17        2.42        3.66      6.90 o 
   1   5  17      340.80      340.57     14.80 o 
   2   5  17       68.77       76.62      6.70 o 
   3   5  17        1.30        1.93      4.32 o 
   4   5  17       40.00       43.17      6.13 o 
   5   5  17       81.18       88.97      8.12 o 
   6   5  17      124.67      124.61     10.09 o 
   7   5  17        1.62        7.80      5.98 o 
   8   5  17      458.04      446.47     24.41 o 
   9   5  17        3.25        2.30      3.72 o 
   0   6  17       30.78       26.06      6.57 o 
   1   6  17      149.06      130.61      8.73 o 
   2   6  17      126.85       92.57      9.81 o 
   3   6  17      269.77      235.61     15.87 o 
   4   6  17        2.99        2.67      5.21 o 
   5   6  17        0.08        9.17      8.16 o 
   6   6  17        5.47       12.55      6.72 o 
   7   6  17      525.79      458.16     31.92 o 
   8   6  17       41.92       42.17      6.75 o 
   1   7  17        9.45        6.80      3.79 o 
   2   7  17       61.56       43.45      6.39 o 
   3   7  17       59.77       51.15      6.78 o 
   4   7  17        3.19       14.60      4.11 o 
   5   7  17       34.37       27.67      6.11 o 
   6   7  17      123.03      121.51     11.62 o 
   0   0  18      227.62      248.11     22.39 o 
   1   0  18      280.50      267.90     18.62 o 
   2   0  18       93.89       78.35      8.02 o 
   3   0  18       24.94       30.37      3.92 o 
   4   0  18     1196.01     1272.76     42.01 o 
   5   0  18      399.41      450.75     21.48 o 
   6   0  18      329.43      366.86     24.03 o 
   7   0  18      483.85      507.26     23.79 o 
   8   0  18      101.98       80.19     11.17 o 
   9   0  18       94.94       78.38     12.85 o 
  10   0  18        2.68        8.01      4.46 o 
  11   0  18      166.45      159.92     20.75 o 
   1   1  18       62.58       55.05      4.55 o 
   2   1  18      427.39      435.16     12.93 o 
   3   1  18       15.50       20.48      3.00 o 
   4   1  18      802.34      881.09     26.00 o 
   5   1  18      509.44      547.46     16.21 o 
   6   1  18       34.56       32.30      4.41 o 
   7   1  18     1076.79     1106.77     37.36 o 
   8   1  18        9.06       11.20      3.14 o 
   9   1  18       87.81       97.89     10.81 o 
  10   1  18      139.88      141.34     12.91 o 
  11   1  18       13.31       15.81      4.61 o 
   0   2  18      816.53      835.32     30.34 o 
   1   2  18      202.76      235.60     13.83 o 
   2   2  18     1749.93     1934.89     51.44 o 
   3   2  18      114.07      125.71      8.96 o 
   4   2  18      664.53      701.47     21.52 o 
   5   2  18        1.18        2.99      2.63 o 
   6   2  18      313.88      325.47     14.36 o 
   7   2  18      535.88      510.49     20.64 o 
   8   2  18        7.04        5.30      4.47 o 
   9   2  18       14.27       12.00      5.29 o 
  10   2  18       15.73       13.43      4.24 o 
  11   2  18       45.05       38.93      7.90 o 
   1   3  18       91.63      101.26      7.59 o 
   2   3  18      113.03      106.14      7.61 o 
   3   3  18       11.93       11.82      4.09 o 
   4   3  18      122.87      114.49      8.66 o 
   5   3  18       87.61       87.26      7.18 o 
   6   3  18      205.86      182.69     12.09 o 
   7   3  18       27.88       25.21      6.08 o 
   8   3  18       34.76       37.52      5.60 o 
   9   3  18      241.49      207.22     15.26 o 
  10   3  18      180.20      172.46     16.18 o 
   0   4  18      566.62      633.00     30.84 o 
   1   4  18       16.08       14.63      3.60 o 
   2   4  18       14.60       12.39      3.69 o 
   3   4  18      129.89      101.58      8.46 o 
   4   4  18      485.98      530.13     21.43 o 
   5   4  18       33.89       30.32      5.27 o 
   6   4  18       18.06       21.23      4.52 o 
   7   4  18      560.87      549.06     23.93 o 
   8   4  18      648.72      729.92     28.07 o 
   9   4  18       80.10       55.57      8.53 o 
   1   5  18        7.23       10.92      3.30 o 
   2   5  18       58.93       61.56      6.25 o 
   3   5  18       23.99       33.90      5.55 o 
   4   5  18        5.06        5.50      6.28 o 
   5   5  18       34.53       32.09      5.61 o 
   6   5  18      281.19      288.53     19.28 o 
   7   5  18      196.01      184.36     15.22 o 
   8   5  18       41.41       39.51      7.21 o 
   0   6  18        7.91       10.79      6.68 o 
   1   6  18       22.97       20.31      4.34 o 
   2   6  18       15.45       12.93      4.14 o 
   3   6  18       37.26       41.98      6.16 o 
   4   6  18       27.55       25.65      5.67 o 
   5   6  18        0.08        4.91      6.60 o 
   6   6  18       42.06       36.37      7.94 o 
   1   7  18       88.76       93.16     10.11 o 
   2   7  18       14.31       12.52      5.18 o 
   1   1  19      272.50      278.40     16.54 o 
   2   1  19      153.84      148.60     10.26 o 
   3   1  19        6.53        5.98      3.62 o 
   4   1  19      233.62      255.56     12.74 o 
   5   1  19        4.61        5.30      2.98 o 
   6   1  19       28.93       17.92      3.67 o 
   7   1  19        6.28        6.01      3.39 o 
   8   1  19      178.37      207.97     15.15 o 
   9   1  19      139.68      118.96     11.82 o 
   0   2  19      256.73      259.98     18.13 o 
   1   2  19       22.82       16.42      3.25 o 
   2   2  19      166.60      142.90     10.46 o 
   3   2  19      100.30       87.88      7.24 o 
   4   2  19       64.17       54.75      6.34 o 
   5   2  19       48.76       67.11      7.42 o 
   6   2  19       43.67       42.13      5.33 o 
   7   2  19      138.08      129.57     11.12 o 
   8   2  19        0.02        9.61      3.44 o 
   9   2  19       96.00       91.70     12.19 o 
   1   3  19       77.09       89.79      7.87 o 
   2   3  19       67.80       71.68      6.31 o 
   3   3  19      504.37      566.76     18.26 o 
   4   3  19       13.86        8.48      3.72 o 
   5   3  19       51.18       39.57      5.81 o 
   6   3  19        0.30        5.47      5.51 o 
   7   3  19       40.96       32.36      6.07 o 
   8   3  19      149.99      127.38     13.70 o 
   0   4  19      607.54      593.94     25.25 o 
   1   4  19       19.84        9.53      2.87 o 
   2   4  19       94.19      114.12      8.63 o 
   3   4  19        5.14        8.64      3.20 o 
   4   4  19       65.20       54.20      6.02 o 
   5   4  19       98.92      104.69     10.63 o 
   6   4  19        6.11        5.77      4.17 o 
   7   4  19      568.65      581.75     36.09 o 
   1   5  19       33.58       38.29      5.37 o 
   2   5  19       85.57       94.22      9.33 o 
   3   5  19       74.94       64.39      7.67 o 
   4   5  19        5.63        5.48      4.69 o 
   5   5  19        0.72       -3.48      5.87 o 
   6   5  19       17.71       13.99      4.10 o 
   0   6  19      189.66      189.30     23.19 o 
   1   6  19       12.59       17.28      4.00 o 
   2   6  19        0.27       10.28      3.84 o 
   3   6  19        2.95       11.94      3.71 o 
   0   0  20       61.44       72.64     16.08 o 
   1   0  20      130.07      153.94     16.67 o 
   2   0  20      706.69      797.60     42.66 o 
   3   0  20        0.53       21.47      6.97 o 
   4   0  20       12.08       12.89      6.00 o 
   5   0  20     3570.01     3836.56    381.10 o 
   6   0  20       45.52       40.16      9.51 o 
   7   0  20      122.22      136.05     21.54 o 
   8   0  20      218.37      212.75     37.53 o 
   1   1  20       67.31       71.56      8.25 o 
   2   1  20        2.17        5.58      4.41 o 
   3   1  20      472.10      508.63     15.63 o 
   4   1  20      121.56      122.48      9.31 o 
   5   1  20      216.72      200.83     13.34 o 
   6   1  20       74.90       64.94      7.35 o 
   7   1  20       39.66       34.42      7.00 o 
   8   1  20        0.94        7.07      4.40 o 
   0   2  20      174.69      190.13     14.74 o 
   1   2  20      263.99      287.54     12.06 o 
   2   2  20      207.81      200.88     10.94 o 
   3   2  20      478.75      457.30     18.01 o 
   4   2  20       63.24       51.07      6.51 o 
   5   2  20       54.30       45.76      6.83 o 
   6   2  20       31.70       18.75      6.06 o 
   7   2  20      117.34       81.80     10.12 o 
   1   3  20       23.35       21.25      4.32 o 
   2   3  20      574.66      630.16     21.67 o 
   3   3  20      229.85      203.95     13.10 o 
   4   3  20       48.52       49.12      5.73 o 
   5   3  20        2.86       12.98      3.84 o 
   6   3  20       41.06       38.86      7.14 o 
   0   4  20      615.19      625.39     31.65 o 
   1   4  20      220.39      172.72     12.24 o 
   2   4  20      454.94      513.74     28.88 o 
   3   4  20      205.74      174.02     13.92 o 
   4   4  20      224.90      221.85     15.23 o 
   5   4  20      281.81      229.56     18.95 o 
   1   5  20        9.43        2.84      3.95 o 
   2   5  20      136.48      135.95     11.81 o 
   1   1  21       17.64       18.96      4.14 o 
   2   1  21      191.35      192.60     12.42 o 
   3   1  21        1.12        9.13      3.58 o 
   4   1  21       68.96       56.65      7.33 o 
   5   1  21      155.40      155.14     13.28 o 
   0   2  21       35.38       34.72      8.08 o 
   1   2  21       42.16       51.81      7.42 o 
   2   2  21      290.69      284.60     17.00 o 
   3   2  21       13.02       11.24      3.55 o 
   4   2  21       10.58        9.53      4.37 o 
   5   2  21      571.45      542.90     34.98 o 
   1   3  21      103.57      111.60     10.83 o 
   2   3  21        0.33       -2.67      4.09 o 
   3   3  21        4.75       10.10      4.05 o 
   0   0  22      467.48      448.94     60.09 o 
                                                 
